# Supplementary material for: Benzene-1,3,5-triyl tris­(methane­sulfonate)
Source: Acta Crystallogr Sect E Struct Rep Online. 2010 Mar 3;66(Pt 4):o739. doi: 10.1107/S1600536810006641 (PMC2983843; doi:10.1107/S1600536810006641)
Supplement: Supplementary file 1 [file e-66-0o739-sup1.cif]

##############################################################################
###                                                                        ###
###        Electronic paper (Acta Crystallographica Section E)             ###
###                                                                        ###
##############################################################################
#                                                                            #
# This CIF contains the data in a paper accepted for publication in Acta     #
# Crystallographica Section E. It conforms to the requirements of Notes      #
# for Authors for Section E, and has been peer reviewed under the auspices   #
# of the IUCr Commission on Journals.                                        #
#                                                                            #
# Full details of the Crystallographic Information File format               #
# are given in the paper "The Crystallographic Information File (CIF):       #
# a New Standard Archive File for Crystallography" by S. R. Hall, F. H.      #
# Allen and I. D. Brown [Acta Cryst. (1991), A47, 655-685].                  #
#                                                                            #
# The current version of the core CIF dictionary is obtainable from          #
# ftp://ftp.iucr.org/pub/cif_core.dic. The current version number is 2.4.    #
#                                                                            #
# Software is freely available for graphical display of the structure(s) in  #
# this CIF.  For information consult the CIF home page http://www.iucr.org/  #
# cif/home.html                                                              #
#                                                                            #
# This file may be used for bona fide research purposes within the           #
# scientific community so long as proper attribution is given to the journal # 
# article from which it was obtained.                                        #
#                                                                            #
##############################################################################
                                             
data_I
_audit_creation_method     SHELXL-97
_chemical_name_systematic
;
Benzene-1,3,5-triyl tris(methanesulfonate)
;
_chemical_name_common     ?
_chemical_formula_moiety     'C9 H12 O9 S3'
_chemical_formula_sum     'C9 H12 O9 S3'
_chemical_formula_iupac     'C9 H12 O9 S3'
_chemical_formula_weight     360.37
_chemical_melting_point     ?
_symmetry_cell_setting     monoclinic
_symmetry_space_group_name_H-M     'P 21/c'
_symmetry_space_group_name_Hall     '-P 2ybc'
loop_
    _symmetry_equiv_pos_as_xyz
    'x, y, z'
    '-x, y+1/2, -z+1/2'
    '-x, -y, -z'
    'x, -y-1/2, z-1/2'
_cell_length_a     8.7810(5)
_cell_length_b     17.0053(9)
_cell_length_c     9.7746(7)
_cell_angle_alpha     90.00
_cell_angle_beta     100.595(5)
_cell_angle_gamma     90.00
_cell_volume     1434.69(15)
_cell_formula_units_Z     4
_cell_measurement_reflns_used     51
_cell_measurement_theta_min     4.87
_cell_measurement_theta_max     12.41
_cell_measurement_temperature     298(2)
_exptl_crystal_description     Needle
_exptl_crystal_colour     colourless
_exptl_crystal_size_max     0.40
_exptl_crystal_size_mid     0.24
_exptl_crystal_size_min     0.10
_exptl_crystal_density_diffrn     1.668
_exptl_crystal_density_meas     ?
_exptl_crystal_density_method     'not measured'
_exptl_crystal_F_000     744
_exptl_absorpt_coefficient_mu     0.557
_exptl_absorpt_correction_type     psi-scan
_exptl_absorpt_process_details     '(XSCANS; Siemens, 1996)'
_exptl_absorpt_correction_T_min     0.2575
_exptl_absorpt_correction_T_max     0.3095
_diffrn_ambient_temperature     298(2)
_diffrn_radiation_type     MoK\a
_diffrn_radiation_wavelength     0.71073
_diffrn_radiation_source     'fine-focus sealed tube'
_diffrn_radiation_monochromator     graphite
_diffrn_measurement_device_type     'Bruker P4'
_diffrn_measurement_method     '2\q/\w scans'
_diffrn_detector_area_resol_mean     ?
_diffrn_reflns_number     4418
_diffrn_reflns_av_R_equivalents     0.0476
_diffrn_reflns_av_sigmaI/netI     0.0756
_diffrn_reflns_theta_min     2.36
_diffrn_reflns_theta_max     30.00
_diffrn_reflns_theta_full     30.00
_diffrn_measured_fraction_theta_max     1.000
_diffrn_measured_fraction_theta_full     1.000
_diffrn_reflns_limit_h_min     0
_diffrn_reflns_limit_h_max     12
_diffrn_reflns_limit_k_min     0
_diffrn_reflns_limit_k_max     23
_diffrn_reflns_limit_l_min     -13
_diffrn_reflns_limit_l_max     13
_diffrn_standards_number     3
_diffrn_standards_interval_count     97
_diffrn_standards_interval_time     ?
_diffrn_standards_decay_%     4.31
_refine_special_details
;
Refinement of <i>F</i>^2^ against ALL reflections. The weighted <i>R</i>-factor
wR and goodness of fit <i>S</i> are based on <i>F</i>^2^, conventional
<i>R</i>-factors <i>R</i> are based on <i>F</i>, with <i>F</i> set to zero for
negative <i>F</i>^2^. The threshold expression of <i>F</i>^2^ >
\s(<i>F</i>^2^) is used only for calculating <i>R</i>-factors(gt) etc. and is
not relevant to the choice of reflections for refinement. <i>R</i>-factors
based on <i>F</i>^2^ are statistically about twice as large as those based on
<i>F</i>, and <i>R</i>- factors based on ALL data will be even larger.
;
_reflns_number_total     4176
_reflns_number_gt     2333
_reflns_threshold_expression     I>2\s(I)
_refine_ls_structure_factor_coef     Fsqd
_refine_ls_matrix_type     full
_refine_ls_R_factor_all     0.1226
_refine_ls_R_factor_gt     0.0552
_refine_ls_wR_factor_gt     0.1354
_refine_ls_wR_factor_ref     0.1768
_refine_ls_goodness_of_fit_ref     0.915
_refine_ls_restrained_S_all     0.915
_refine_ls_number_reflns     4176
_refine_ls_number_parameters     190
_refine_ls_number_restraints     0
_refine_ls_hydrogen_treatment     constr
_refine_ls_weighting_scheme     calc
_refine_ls_weighting_details
                 'calc w=1/[\s^2^(Fo^2^)+(0.1000P)^2^] where P=(Fo^2^+2Fc^2^)/3'
_atom_sites_solution_hydrogens     geom
_atom_sites_solution_primary     direct
_atom_sites_solution_secondary     difmap
_refine_ls_shift/su_max     0.000
_refine_ls_shift/su_mean     0.000
_refine_diff_density_max     0.319
_refine_diff_density_min     -0.334
_refine_ls_extinction_method     none
_refine_ls_extinction_coef     ?
loop_
    _atom_type_symbol
    _atom_type_description
    _atom_type_scat_dispersion_real
    _atom_type_scat_dispersion_imag
    _atom_type_scat_source
    'C' 'C' 0.0033 0.0016
                         'International Tables Vol C Tables 4.2.6.8 and 6.1.1.4'
    'H' 'H' 0.0000 0.0000
                         'International Tables Vol C Tables 4.2.6.8 and 6.1.1.4'
    'O' 'O' 0.0106 0.0060
                         'International Tables Vol C Tables 4.2.6.8 and 6.1.1.4'
    'S' 'S' 0.1246 0.1234
                         'International Tables Vol C Tables 4.2.6.8 and 6.1.1.4'
_computing_data_collection     'XSCANS (Siemens, 1996)'
_computing_cell_refinement     'XSCANS (Siemens, 1996)'
_computing_data_reduction     'XSCANS (Siemens, 1996)'
_computing_structure_solution     'SHELXS97 (Sheldrick, 2008)'
_computing_structure_refinement     'SHELXL97 (Sheldrick, 2008)'
_computing_molecular_graphics     'Mercury (Macrae <i>et al.</i>,  2006)'
_computing_publication_material     'SHELXL97 (Sheldrick, 2008)'
loop_
    _atom_site_type_symbol
    _atom_site_label
    _atom_site_fract_x
    _atom_site_fract_y
    _atom_site_fract_z
    _atom_site_U_iso_or_equiv
    _atom_site_adp_type
    _atom_site_calc_flag
    _atom_site_refinement_flags
    _atom_site_occupancy
    _atom_site_disorder_assembly
    _atom_site_disorder_group
    S S1 0.88376(11) 0.16428(6) 0.42609(9) 0.0390(2) Uani d . 1 . .
    S S2 0.78601(11) 0.00358(6) -0.20344(8) 0.0376(2) Uani d . 1 . .
    S S3 0.60481(12) -0.19992(6) 0.32307(10) 0.0441(3) Uani d . 1 . .
    O O3 0.6500(3) 0.00837(15) -0.1152(2) 0.0362(5) Uani d . 1 . .
    O O2 0.7498(3) -0.14794(15) 0.3008(3) 0.0414(6) Uani d . 1 . .
    O O1 0.7281(3) 0.13465(16) 0.3276(2) 0.0431(6) Uani d . 1 . .
    C C2 0.7397(4) -0.0073(2) 0.3185(3) 0.0342(7) Uani d . 1 . .
    H H2A 0.7576 -0.0108 0.4151 0.041 Uiso calc R 1 . .
    C C6 0.6987(4) 0.0718(2) 0.1073(3) 0.0322(7) Uani d . 1 . .
    H H6A 0.6893 0.1207 0.0640 0.039 Uiso calc R 1 . .
    C C4 0.7008(4) -0.0705(2) 0.0917(3) 0.0322(7) Uani d . 1 . .
    H H4A 0.6932 -0.1159 0.0380 0.039 Uiso calc R 1 . .
    C C5 0.6872(4) 0.0031(2) 0.0319(3) 0.0307(7) Uani d . 1 . .
    C C3 0.7265(4) -0.0735(2) 0.2358(3) 0.0330(7) Uani d . 1 . .
    C C1 0.7251(4) 0.0646(2) 0.2512(3) 0.0323(7) Uani d . 1 . .
    O O5 0.7038(4) -0.00487(19) -0.3418(3) 0.0606(9) Uani d . 1 . .
    O O4 0.8956(4) -0.05374(18) -0.1437(3) 0.0564(8) Uani d . 1 . .
    C C7 0.8698(5) 0.0967(2) -0.1803(4) 0.0463(9) Uani d . 1 . .
    H H7A 0.9541 0.1000 -0.2302 0.069 Uiso calc R 1 . .
    H H7B 0.9079 0.1056 -0.0830 0.069 Uiso calc R 1 . .
    H H7C 0.7936 0.1359 -0.2148 0.069 Uiso calc R 1 . .
    O O9 0.9613(4) 0.09894(18) 0.4963(3) 0.0619(9) Uani d . 1 . .
    O O8 0.8301(4) 0.22633(19) 0.5033(3) 0.0602(8) Uani d . 1 . .
    O O7 0.4863(4) -0.19317(19) 0.2031(3) 0.0626(8) Uani d . 1 . .
    O O6 0.6727(4) -0.27378(18) 0.3633(4) 0.0759(10) Uani d . 1 . .
    C C9 0.9942(5) 0.2029(3) 0.3109(5) 0.0559(11) Uani d . 1 . .
    H H9B 1.0906 0.2223 0.3622 0.084 Uiso calc R 1 . .
    H H9C 0.9385 0.2452 0.2590 0.084 Uiso calc R 1 . .
    H H9D 1.0143 0.1625 0.2479 0.084 Uiso calc R 1 . .
    C C8 0.5441(6) -0.1548(3) 0.4643(5) 0.0608(12) Uani d . 1 . .
    H H8B 0.4558 -0.1823 0.4855 0.091 Uiso calc R 1 . .
    H H8C 0.5165 -0.1012 0.4413 0.091 Uiso calc R 1 . .
    H H8D 0.6267 -0.1562 0.5436 0.091 Uiso calc R 1 . .
loop_
    _atom_site_aniso_label
    _atom_site_aniso_U_11
    _atom_site_aniso_U_22
    _atom_site_aniso_U_33
    _atom_site_aniso_U_12
    _atom_site_aniso_U_13
    _atom_site_aniso_U_23
    S1 0.0487(5) 0.0386(5) 0.0283(4) -0.0024(4) 0.0034(4) -0.0045(4)
    S2 0.0461(5) 0.0422(5) 0.0263(4) 0.0004(4) 0.0117(3) -0.0044(4)
    S3 0.0552(6) 0.0307(5) 0.0477(5) -0.0008(4) 0.0132(4) 0.0047(4)
    O3 0.0369(12) 0.0483(15) 0.0229(10) -0.0022(11) 0.0046(9) -0.0009(10)
    O2 0.0424(14) 0.0375(14) 0.0441(14) 0.0047(11) 0.0076(11) 0.0099(11)
    O1 0.0468(15) 0.0410(14) 0.0376(13) 0.0089(12) -0.0021(11) -0.0150(11)
    C2 0.0375(17) 0.0410(19) 0.0238(14) 0.0003(15) 0.0043(12) 0.0003(14)
    C6 0.0343(17) 0.0335(17) 0.0283(15) 0.0000(14) 0.0042(13) -0.0020(13)
    C4 0.0338(17) 0.0338(17) 0.0296(16) -0.0035(14) 0.0072(13) -0.0048(13)
    C5 0.0297(15) 0.0382(17) 0.0244(14) -0.0032(14) 0.0056(12) -0.0015(14)
    C3 0.0316(17) 0.0335(17) 0.0341(16) 0.0002(14) 0.0062(14) 0.0028(14)
    C1 0.0325(17) 0.0363(18) 0.0287(15) 0.0047(14) 0.0066(13) -0.0075(14)
    O5 0.076(2) 0.081(2) 0.0242(12) -0.0115(18) 0.0093(13) -0.0115(13)
    O4 0.0625(19) 0.0546(18) 0.0561(17) 0.0207(15) 0.0218(14) -0.0017(14)
    C7 0.046(2) 0.048(2) 0.046(2) -0.0071(18) 0.0088(18) 0.0034(18)
    O9 0.069(2) 0.0528(18) 0.0534(17) -0.0063(15) -0.0173(15) 0.0123(14)
    O8 0.069(2) 0.066(2) 0.0465(16) -0.0050(16) 0.0130(14) -0.0271(15)
    O7 0.065(2) 0.0585(19) 0.0591(18) -0.0198(16) -0.0012(16) -0.0021(15)
    O6 0.095(3) 0.0401(17) 0.099(3) 0.0165(17) 0.036(2) 0.0248(17)
    C9 0.071(3) 0.044(2) 0.059(2) -0.005(2) 0.028(2) -0.002(2)
    C8 0.073(3) 0.062(3) 0.053(2) 0.001(2) 0.028(2) 0.001(2)
_geom_special_details
;
All esds (except the esd in the dihedral angle between two l.s. planes) are
estimated using the full covariance matrix. The cell esds are taken into
account individually in the estimation of esds in distances, angles and
torsion angles; correlations between esds in cell parameters are only used
when they are defined by crystal symmetry. An approximate (isotropic)
treatment of cell esds is used for estimating esds involving l.s. planes.
;
loop_
    _geom_bond_atom_site_label_1
    _geom_bond_atom_site_label_2
    _geom_bond_site_symmetry_2
    _geom_bond_distance
    _geom_bond_publ_flag
    S1 O9 . 1.413(3) ?
    S1 O8 . 1.427(3) ?
    S1 O1 . 1.601(3) ?
    S1 C9 . 1.744(4) ?
    S2 O4 . 1.418(3) ?
    S2 O5 . 1.418(3) ?
    S2 O3 . 1.598(3) ?
    S2 C7 . 1.744(4) ?
    S3 O6 . 1.415(3) ?
    S3 O7 . 1.422(3) ?
    S3 O2 . 1.598(3) ?
    S3 C8 . 1.745(4) ?
    O3 C5 . 1.417(4) ?
    O2 C3 . 1.414(4) ?
    O1 C1 . 1.404(4) ?
    C2 C3 . 1.379(5) ?
    C2 C1 . 1.383(5) ?
    C2 H2A . 0.9300 ?
    C6 C5 . 1.375(5) ?
    C6 C1 . 1.389(4) ?
    C6 H6A . 0.9300 ?
    C4 C5 . 1.377(5) ?
    C4 C3 . 1.385(4) ?
    C4 H4A . 0.9300 ?
    C7 H7A . 0.9600 ?
    C7 H7B . 0.9600 ?
    C7 H7C . 0.9600 ?
    C9 H9B . 0.9600 ?
    C9 H9C . 0.9600 ?
    C9 H9D . 0.9600 ?
    C8 H8B . 0.9600 ?
    C8 H8C . 0.9600 ?
    C8 H8D . 0.9600 ?
loop_
    _geom_angle_atom_site_label_1
    _geom_angle_atom_site_label_2
    _geom_angle_atom_site_label_3
    _geom_angle_site_symmetry_1
    _geom_angle_site_symmetry_3
    _geom_angle
    _geom_angle_publ_flag
    O9 S1 O8 . . 120.1(2) ?
    O9 S1 O1 . . 109.04(16) ?
    O8 S1 O1 . . 102.84(16) ?
    O9 S1 C9 . . 109.5(2) ?
    O8 S1 C9 . . 109.9(2) ?
    O1 S1 C9 . . 104.17(19) ?
    O4 S2 O5 . . 120.70(19) ?
    O4 S2 O3 . . 109.32(16) ?
    O5 S2 O3 . . 102.73(16) ?
    O4 S2 C7 . . 109.43(19) ?
    O5 S2 C7 . . 110.14(19) ?
    O3 S2 C7 . . 102.88(17) ?
    O6 S3 O7 . . 120.5(2) ?
    O6 S3 O2 . . 102.92(19) ?
    O7 S3 O2 . . 108.86(16) ?
    O6 S3 C8 . . 110.1(2) ?
    O7 S3 C8 . . 109.5(2) ?
    O2 S3 C8 . . 103.4(2) ?
    C5 O3 S2 . . 119.3(2) ?
    C3 O2 S3 . . 120.2(2) ?
    C1 O1 S1 . . 121.1(2) ?
    C3 C2 C1 . . 116.9(3) ?
    C3 C2 H2A . . 121.5 ?
    C1 C2 H2A . . 121.5 ?
    C5 C6 C1 . . 116.8(3) ?
    C5 C6 H6A . . 121.6 ?
    C1 C6 H6A . . 121.6 ?
    C5 C4 C3 . . 116.8(3) ?
    C5 C4 H4A . . 121.6 ?
    C3 C4 H4A . . 121.6 ?
    C6 C5 C4 . . 123.5(3) ?
    C6 C5 O3 . . 118.1(3) ?
    C4 C5 O3 . . 118.3(3) ?
    C2 C3 C4 . . 123.1(3) ?
    C2 C3 O2 . . 118.5(3) ?
    C4 C3 O2 . . 118.2(3) ?
    C2 C1 C6 . . 122.9(3) ?
    C2 C1 O1 . . 120.4(3) ?
    C6 C1 O1 . . 116.6(3) ?
    S2 C7 H7A . . 109.5 ?
    S2 C7 H7B . . 109.5 ?
    H7A C7 H7B . . 109.5 ?
    S2 C7 H7C . . 109.5 ?
    H7A C7 H7C . . 109.5 ?
    H7B C7 H7C . . 109.5 ?
    S1 C9 H9B . . 109.5 ?
    S1 C9 H9C . . 109.5 ?
    H9B C9 H9C . . 109.5 ?
    S1 C9 H9D . . 109.5 ?
    H9B C9 H9D . . 109.5 ?
    H9C C9 H9D . . 109.5 ?
    S3 C8 H8B . . 109.5 ?
    S3 C8 H8C . . 109.5 ?
    H8B C8 H8C . . 109.5 ?
    S3 C8 H8D . . 109.5 ?
    H8B C8 H8D . . 109.5 ?
    H8C C8 H8D . . 109.5 ?
loop_
    _geom_torsion_atom_site_label_1
    _geom_torsion_atom_site_label_2
    _geom_torsion_atom_site_label_3
    _geom_torsion_atom_site_label_4
    _geom_torsion_site_symmetry_1
    _geom_torsion_site_symmetry_2
    _geom_torsion_site_symmetry_3
    _geom_torsion_site_symmetry_4
    _geom_torsion
    _geom_torsion_publ_flag
    O4 S2 O3 C5 . . . . 39.6(3) ?
    O5 S2 O3 C5 . . . . 168.9(3) ?
    C7 S2 O3 C5 . . . . -76.7(3) ?
    O6 S3 O2 C3 . . . . 168.7(3) ?
    O7 S3 O2 C3 . . . . 39.7(3) ?
    C8 S3 O2 C3 . . . . -76.6(3) ?
    O9 S1 O1 C1 . . . . -40.3(3) ?
    O8 S1 O1 C1 . . . . -168.7(3) ?
    C9 S1 O1 C1 . . . . 76.6(3) ?
    C1 C6 C5 C4 . . . . -0.2(5) ?
    C1 C6 C5 O3 . . . . 175.9(3) ?
    C3 C4 C5 C6 . . . . 0.4(5) ?
    C3 C4 C5 O3 . . . . -175.6(3) ?
    S2 O3 C5 C6 . . . . 98.5(3) ?
    S2 O3 C5 C4 . . . . -85.2(3) ?
    C1 C2 C3 C4 . . . . 0.4(5) ?
    C1 C2 C3 O2 . . . . 176.3(3) ?
    C5 C4 C3 C2 . . . . -0.6(5) ?
    C5 C4 C3 O2 . . . . -176.4(3) ?
    S3 O2 C3 C2 . . . . 98.7(3) ?
    S3 O2 C3 C4 . . . . -85.2(3) ?
    C3 C2 C1 C6 . . . . -0.1(5) ?
    C3 C2 C1 O1 . . . . 176.3(3) ?
    C5 C6 C1 C2 . . . . 0.0(5) ?
    C5 C6 C1 O1 . . . . -176.5(3) ?
    S1 O1 C1 C2 . . . . 69.1(4) ?
    S1 O1 C1 C6 . . . . -114.3(3) ?
loop_
    _geom_hbond_atom_site_label_D
    _geom_hbond_atom_site_label_H
    _geom_hbond_atom_site_label_A
    _geom_hbond_site_symmetry_A
    _geom_hbond_distance_DH
    _geom_hbond_distance_HA
    _geom_hbond_distance_DA
    _geom_hbond_angle_DHA
    C2 H2A O5 1_556 0.93 2.51 3.392(4) 158.9
    C9 H9D O4 3_755 0.96 2.32 3.259(5) 165.9
    C4 H4A O6 4 0.93 2.52 3.444(4) 171.8
    C9 H9C O8 4_565 0.96 2.55 3.312(5) 136.2
data_global
_journal_date_recd_electronic     2010-01-08
_journal_date_accepted     2010-02-21
_journal_name_full     'Acta Crystallographica, Section E'
_journal_year     2010
_journal_volume     66
_journal_issue      4
_journal_page_first     o739
_journal_page_last     o739
_journal_paper_category     QO
_journal_coeditor_code     BG2322
_publ_contact_author_name     'Domingo Madrigal'
_publ_contact_author_address
;
Centro de Graduados e Investigaci\'on del Instituto Tecnol\'ogico de Tijuana
Apdo. Postal 1166, 22500
Tijuana, B.C.
M\'exico
;
_publ_contact_author_email     dperalta55@yahoo.com.mx
_publ_contact_author_fax     '52 664 6234043'
_publ_contact_author_phone     '52 664 6233772'
_publ_section_title
;
Benzene-1,3,5-triyl tris(methanesulfonate)
;
loop_
    _publ_author_name
    _publ_author_footnote
    _publ_author_address
    "Madrigal, Domingo" .
;
Centro de Graduados e Investigaci\'on del Instituto Tecnol\'ogico de Tijuana
Apdo. Postal 1166, 22500
Tijuana, B.C.
Mexico
;
    "Aguirre, Gerardo" .
;
Centro de Graduados e Investigaci\'on del Instituto Tecnol\'ogico de Tijuana
Apdo. Postal 1166, 22500
Tijuana, B.C.
Mexico
;
    "Vargas, Berenice" .
;
Centro de Graduados e Investigaci\'on del Instituto Tecnol\'ogico de Tijuana
Apdo. Postal 1166, 22500
Tijuana, B.C.
Mexico
;
_exptl_special_details
;
;
