# Supplementary material for: Benzene-1,3,5-triyl tris­(methane­sulfonate)
Source: Acta Crystallogr Sect E Struct Rep Online. 2010 Mar 3;66(Pt 4):o739. doi: 10.1107/S1600536810006641 (PMC2983843; doi:10.1107/S1600536810006641)
Supplement: Supplementary file 2 [file e-66-0o739-Isup2.hkl]

# 
# h,k,l, Fc-squared, Fo-squared, sigma(Fo-squared) and status flag 
# 
data_I
_shelx_title ' Z in P2(1)/c' 
_shelx_refln_list_code          4 
_shelx_F_calc_maximum      184.57 
_exptl_crystal_F_000       744.00 
_reflns_d_resolution_high  0.7108 
 
loop_ 
 _symmetry_equiv_pos_as_xyz 
 'x, y, z' 
 '-x, y+1/2, -z+1/2' 
 '-x, -y, -z' 
 'x, -y-1/2, z-1/2' 
 
_cell_length_a     8.7810 
_cell_length_b    17.0053 
_cell_length_c     9.7746 
_cell_angle_alpha  90.000 
_cell_angle_beta  100.595 
_cell_angle_gamma  90.000 
 
_shelx_F_squared_multiplier     1.000 
 
loop_ 
 _refln_index_h 
 _refln_index_k 
 _refln_index_l 
 _refln_F_squared_calc 
 _refln_F_squared_meas 
 _refln_F_squared_sigma 
 _refln_observed_status 
   1   0   0       26.82       35.76      3.65 o 
   2   0   0    20897.87    20979.48    142.75 o 
   3   0   0     2152.67     2278.62     56.37 o 
   4   0   0      462.86      532.61     26.33 o 
   5   0   0     2320.86     2534.50     64.87 o 
   6   0   0      298.88      307.74     19.74 o 
   7   0   0      268.19      282.75     18.53 o 
   8   0   0      407.10      343.94     22.92 o 
   9   0   0        7.13       -7.53     16.26 o 
  10   0   0      218.53      214.84     25.69 o 
  11   0   0        5.43       45.06     19.30 o 
  12   0   0       61.36      109.33     25.32 o 
   1   1   0       25.42       27.67      4.58 o 
   2   1   0    21246.64    21164.91    146.39 o 
   3   1   0       15.87       29.31      8.20 o 
   4   1   0       74.00       73.73      9.73 o 
   5   1   0       83.83       89.82     10.81 o 
   6   1   0      785.39      738.39     37.37 o 
   7   1   0      118.15       97.48     16.09 o 
   8   1   0       30.30       42.85     15.89 o 
   9   1   0       41.73       25.39     16.99 o 
  10   1   0       24.51       34.66     18.67 o 
  11   1   0       10.36        8.60     20.71 o 
  12   1   0       20.24       19.57     24.66 o 
   0   2   0     3608.20     3458.76     46.00 o 
   1   2   0      512.17      622.50     26.70 o 
   2   2   0    23176.31    23412.69    161.71 o 
   3   2   0     2245.97     2691.43     62.89 o 
   4   2   0     2666.31     2690.26     67.94 o 
   5   2   0      750.81      764.18     38.44 o 
   6   2   0       28.16       25.49     11.74 o 
   7   2   0      113.21      104.74     16.26 o 
   8   2   0      275.23      298.37     20.57 o 
   9   2   0       99.58       90.76     18.03 o 
  10   2   0        0.32        2.31     19.20 o 
  11   2   0        0.14      -21.91     21.91 o 
  12   2   0       23.51        5.82     24.76 o 
   1   3   0     1250.03     1258.89     38.87 o 
   2   3   0     2664.32     3010.31     64.63 o 
   3   3   0      566.46      588.35     32.42 o 
   4   3   0      689.81      726.01     35.29 o 
   5   3   0        8.31       -5.32      9.80 o 
   6   3   0      163.27      164.29     14.92 o 
   7   3   0       14.48        8.13     14.32 o 
   8   3   0       64.42       81.73     17.33 o 
   9   3   0        0.01       -3.31     16.63 o 
  10   3   0        8.66      -15.72     19.24 o 
  11   3   0       10.08        7.86     22.25 o 
  12   3   0        4.24       11.78     23.45 o 
   0   4   0     4179.73     4276.69     72.96 o 
   1   4   0     2440.78     2720.70     59.61 o 
   2   4   0     5069.46     5474.40     89.29 o 
   3   4   0      546.02      673.28     29.77 o 
   4   4   0       36.59       51.99     10.04 o 
   5   4   0     1300.43     1359.32     50.48 o 
   6   4   0      550.10      517.22     25.26 o 
   7   4   0      825.56      826.94     36.40 o 
   8   4   0      222.67      252.98     19.90 o 
   9   4   0       33.87       32.32     18.70 o 
  10   4   0       41.49       20.74     20.64 o 
  11   4   0       12.96      -21.98     21.98 o 
   1   5   0      927.67      962.09     42.65 o 
   2   5   0     1316.85     1234.73     49.58 o 
   3   5   0     1073.66     1092.22     48.64 o 
   4   5   0     1345.69     1483.16     55.03 o 
   5   5   0      159.80      179.51     14.49 o 
   6   5   0      897.34      793.85     40.81 o 
   7   5   0      327.82      316.34     21.14 o 
   8   5   0       11.66       23.58     16.99 o 
   9   5   0        0.89        0.67     17.60 o 
  10   5   0       10.16        5.65     20.27 o 
  11   5   0       40.09       50.65     21.81 o 
   0   6   0    10331.15     9358.98    118.32 o 
   1   6   0     1388.85     1541.80     53.16 o 
   2   6   0     1085.34     1164.52     49.24 o 
   3   6   0      879.20      958.68     42.35 o 
   4   6   0        7.71        7.23     11.37 o 
   5   6   0      181.26      184.06     14.65 o 
   6   6   0      256.30      269.40     18.13 o 
   7   6   0      499.83      497.89     24.92 o 
   8   6   0      219.32      218.52     21.81 o 
   9   6   0      428.50      436.40     26.80 o 
  10   6   0        4.49        0.00     21.04 o 
  11   6   0       17.47       33.22     21.78 o 
   1   7   0      241.35      235.55     13.48 o 
   2   7   0       18.91       14.52     11.07 o 
   3   7   0      164.33      192.29     13.92 o 
   4   7   0        8.87       33.52     11.57 o 
   5   7   0      240.27      222.63     17.66 o 
   6   7   0      283.21      273.45     19.70 o 
   7   7   0        7.60       24.62     17.40 o 
   8   7   0      260.53      286.83     22.28 o 
   9   7   0        2.88       -7.46     20.04 o 
  10   7   0       23.67       38.44     22.11 o 
  11   7   0        5.12       -5.62     22.85 o 
   0   8   0      115.55      124.68     12.04 o 
   1   8   0      167.06      129.46     13.18 o 
   2   8   0     6452.49     6853.45    111.63 o 
   3   8   0       28.29       35.43     12.55 o 
   4   8   0     1236.06     1290.57     53.66 o 
   5   8   0      280.25      258.63     19.20 o 
   6   8   0       72.80       80.25     16.36 o 
   7   8   0      545.29      488.32     27.47 o 
   8   8   0      151.11      115.41     21.04 o 
   9   8   0      168.04      133.01     23.55 o 
  10   8   0       89.99       75.47     24.22 o 
  11   8   0        5.81       15.49     22.58 o 
   1   9   0      463.27      431.28     21.58 o 
   2   9   0      988.08     1066.93     50.48 o 
   3   9   0      148.01      123.64     14.55 o 
   4   9   0      107.89      113.78     15.49 o 
   5   9   0      252.39      305.10     19.37 o 
   6   9   0      179.95      180.08     20.37 o 
   7   9   0      178.61      165.66     21.81 o 
   8   9   0       47.29       77.95     19.04 o 
   9   9   0       46.97       12.78     21.71 o 
  10   9   0        6.56       -9.10     21.81 o 
  11   9   0       12.46       17.86     24.96 o 
   0  10   0     3967.21     3683.93     82.50 o 
   1  10   0      893.64      977.11     46.03 o 
   2  10   0       28.06       67.41     12.65 o 
   3  10   0      509.84      469.25     26.83 o 
   4  10   0       15.90        5.82     14.62 o 
   5  10   0     1890.86     1755.57     56.87 o 
   6  10   0      165.71      130.44     20.31 o 
   7  10   0      255.69      243.37     23.89 o 
   8  10   0        6.42        3.01     18.50 o 
   9  10   0        4.56      -12.48     21.31 o 
  10  10   0       29.82      -13.08     24.02 o 
  11  10   0       59.39       61.99     26.33 o 
   1  11   0       63.17       22.92     13.92 o 
   2  11   0       41.93       44.59     14.35 o 
   3  11   0      948.67      958.84     45.50 o 
   4  11   0       16.59        4.68     15.19 o 
   5  11   0      168.71      169.27     19.77 o 
   6  11   0        8.68       17.90     17.06 o 
   7  11   0      451.73      472.23     26.96 o 
   8  11   0       40.14       32.25     21.21 o 
   9  11   0       10.51       38.07     21.21 o 
  10  11   0        0.09        1.00     23.15 o 
   0  12   0     2255.89     2210.81     64.73 o 
   1  12   0      590.19      623.44     30.48 o 
   2  12   0     1873.12     1863.43     60.22 o 
   3  12   0      172.18      170.68     17.66 o 
   4  12   0       85.56       84.04     17.63 o 
   5  12   0      525.26      573.49     28.84 o 
   6  12   0        0.86       -2.78     17.76 o 
   7  12   0        0.09       -5.92     18.93 o 
   8  12   0        2.74      -17.23     20.84 o 
   9  12   0      208.00      248.09     27.30 o 
  10  12   0        0.63       40.98     23.82 o 
   1  13   0      717.27      622.03     34.96 o 
   2  13   0      144.40      115.48     19.74 o 
   3  13   0     1513.89     1447.60     52.56 o 
   4  13   0        6.38       -6.62     17.93 o 
   5  13   0      192.94      198.85     20.51 o 
   6  13   0       16.13        0.70     20.14 o 
   7  13   0       85.60       60.25     22.08 o 
   8  13   0       66.21       56.57     22.68 o 
   9  13   0        2.90       -1.84     22.01 o 
  10  13   0       62.23       51.69     27.53 o 
   0  14   0     4110.01     4216.74     83.13 o 
   1  14   0      394.11      396.06     23.55 o 
   2  14   0     2864.83     2836.96     69.15 o 
   3  14   0      333.09      361.10     24.29 o 
   4  14   0      571.88      542.68     31.18 o 
   5  14   0        2.20       12.34     18.87 o 
   6  14   0       24.84       42.29     20.77 o 
   7  14   0        2.86       -9.90     19.80 o 
   8  14   0        2.40       29.51     22.18 o 
   9  14   0        4.58      -13.62     25.19 o 
   1  15   0        0.11        4.82     17.73 o 
   2  15   0      225.34      189.15     22.95 o 
   3  15   0      128.25      115.45     20.51 o 
   4  15   0        0.38      -19.34     19.34 o 
   5  15   0      125.01      120.67     21.21 o 
   6  15   0       30.36       27.87     19.77 o 
   7  15   0        0.01       38.87     20.07 o 
   8  15   0       29.04      -10.30     24.79 o 
   9  15   0       12.68       -2.04     25.69 o 
   0  16   0      401.89      393.41     25.76 o 
   1  16   0      373.61      361.43     25.86 o 
   2  16   0      657.39      619.73     33.99 o 
   3  16   0       98.00       80.62     20.37 o 
   4  16   0      299.65      300.58     23.72 o 
   5  16   0       13.59       26.36     19.40 o 
   6  16   0        1.74       42.89     19.54 o 
   7  16   0        3.75       42.59     21.04 o 
   8  16   0       30.33       70.39     25.06 o 
   9  16   0       11.45      -25.83     25.83 o 
   1  17   0       35.75       28.64     20.54 o 
   2  17   0      171.12      196.97     22.68 o 
   3  17   0      325.39      333.30     26.53 o 
   4  17   0        3.83       -6.26     20.81 o 
   5  17   0       19.47       54.23     19.90 o 
   6  17   0       21.12        0.00     23.82 o 
   7  17   0      122.06      109.46     28.54 o 
   8  17   0       53.70       74.47     27.23 o 
   0  18   0      261.94      223.03     24.96 o 
   1  18   0      384.90      423.39     27.83 o 
   2  18   0      203.20      176.37     24.69 o 
   3  18   0      108.51       89.92     24.19 o 
   4  18   0       33.57       20.07     22.21 o 
   5  18   0      112.94      145.32     23.69 o 
   6  18   0       19.19       14.99     23.79 o 
   7  18   0       13.67       52.59     25.26 o 
   8  18   0        6.75      -25.49     26.53 o 
   1  19   0      234.87      242.40     26.06 o 
   2  19   0       15.91       31.25     20.91 o 
   3  19   0      103.51      114.14     22.35 o 
   4  19   0       65.16       76.07     23.25 o 
   5  19   0        8.74       49.64     22.71 o 
   6  19   0       24.56        1.97     25.49 o 
   7  19   0       53.76       40.51     28.57 o 
   0  20   0      433.92      448.28     30.44 o 
   1  20   0       12.98       44.39     21.18 o 
   2  20   0       21.84        7.86     22.78 o 
   3  20   0        3.64       -2.74     23.85 o 
   4  20   0        1.54       47.84     22.05 o 
   5  20   0      223.54      208.55     30.24 o 
   6  20   0       32.11        4.15     27.63 o 
   1  21   0        4.65       20.91     22.68 o 
   2  21   0       73.19       41.88     25.79 o 
   3  21   0       30.32      -25.56     25.66 o 
   4  21   0       36.32       28.77     26.19 o 
   5  21   0        6.14        9.17     25.53 o 
   0  22   0       32.71       37.87     24.79 o 
   1  22   0       12.72       70.42     23.32 o 
   2  22   0       54.72       21.71     27.93 o 
   3  22   0       14.94       35.96     24.15 o 
   4  22   0       50.55       21.91     28.07 o 
   1  23   0        6.28      -18.33     24.39 o 
   2  23   0       70.64       60.52     28.03 o 
   3  23   0        1.61       12.61     25.36 o 
 -12   1   1       25.67       66.34     23.58 o 
 -11   1   1        0.44       11.01     21.58 o 
 -10   1   1      348.19      293.09     26.36 o 
  -9   1   1        0.86        1.34     16.26 o 
  -8   1   1     2170.18     2176.02     54.90 o 
  -7   1   1       43.57       27.83     14.18 o 
  -6   1   1     2863.54     2853.45     70.15 o 
  -5   1   1     1644.15     1733.19     55.90 o 
  -4   1   1     2432.74     2563.77     65.33 o 
  -3   1   1     4018.05     4424.79     78.28 o 
  -2   1   1       45.46       50.31      7.33 o 
  -1   1   1     1851.99     1857.24     37.90 o 
   0   1   1       29.21       32.86      2.89 o 
   1   1   1      354.09      446.34     22.25 o 
   2   1   1    10607.18    10975.92    115.78 o 
   3   1   1      138.49      179.75     11.57 o 
   4   1   1      234.06      211.36     11.78 o 
   5   1   1      238.32      258.23     13.05 o 
   6   1   1      181.03      172.35     15.02 o 
   7   1   1      654.93      676.76     31.68 o 
   8   1   1      294.99      283.35     20.41 o 
   9   1   1       79.10       81.73     18.73 o 
  10   1   1       49.00       19.07     21.81 o 
  11   1   1       25.94       62.99     20.24 o 
 -12   2   1       27.37       33.75     23.82 o 
 -11   2   1        0.05       -1.74     19.74 o 
 -10   2   1        4.72      -12.21     17.90 o 
  -9   2   1       35.49       38.61     16.02 o 
  -8   2   1       14.56       -3.88     15.82 o 
  -7   2   1      204.46      181.85     17.03 o 
  -6   2   1      354.40      370.13     19.40 o 
  -5   2   1      307.62      302.08     15.42 o 
  -4   2   1     1649.80     1605.37     54.66 o 
  -3   2   1       47.20       50.15      8.90 o 
  -2   2   1     6409.42     6668.18     87.72 o 
  -1   2   1     1057.35     1044.05     33.55 o 
   0   2   1      702.24      682.80     20.46 o 
   1   2   1     8698.04     8848.78     93.74 o 
   2   2   1     4103.76     4267.90     76.78 o 
   3   2   1     1528.24     1655.51     54.80 o 
   4   2   1      640.02      638.43     30.54 o 
   5   2   1      780.30      771.14     37.43 o 
   6   2   1       55.10       60.65     12.65 o 
   7   2   1        6.41       12.98     13.68 o 
   8   2   1       12.82       33.59     15.12 o 
   9   2   1       64.09       60.42     18.00 o 
  10   2   1       39.30       39.81     19.94 o 
  11   2   1       51.21       44.59     22.61 o 
 -12   3   1       20.84       42.22     24.15 o 
 -11   3   1       19.72       25.86     21.28 o 
 -10   3   1      202.91      158.67     23.99 o 
  -9   3   1       63.91       36.70     17.53 o 
  -8   3   1        5.93       18.77     15.19 o 
  -7   3   1      537.81      484.98     23.42 o 
  -6   3   1      331.45      394.55     17.83 o 
  -5   3   1        0.20      -10.30     10.30 o 
  -4   3   1     3067.53     2984.89     71.12 o 
  -3   3   1      116.56      111.10     10.37 o 
  -2   3   1        0.19        6.02      7.69 o 
  -1   3   1    20034.32    19348.42    141.47 o 
   0   3   1    26948.42    24054.76   1259.21 o 
   1   3   1    10279.38     9846.03    106.28 o 
   2   3   1        3.81       33.25      8.87 o 
   3   3   1       35.51       36.56      9.43 o 
   4   3   1      514.03      557.74     27.03 o 
   5   3   1      106.23      134.48     13.05 o 
   6   3   1      753.71      680.95     36.77 o 
   7   3   1      568.40      565.97     25.09 o 
   8   3   1      266.35      247.19     20.81 o 
   9   3   1      190.51      208.11     21.61 o 
  10   3   1        3.04       18.57     19.24 o 
  11   3   1       67.94      101.77     22.35 o 
 -12   4   1       17.18        5.95     25.89 o 
 -11   4   1        1.37        8.73     21.98 o 
 -10   4   1      105.43      111.10     21.61 o 
  -9   4   1      104.26       69.68     18.80 o 
  -8   4   1       20.57       42.45     15.49 o 
  -7   4   1       70.21       78.58     15.99 o 
  -6   4   1     1146.46     1072.55     46.87 o 
  -5   4   1      277.84      259.40     14.95 o 
  -4   4   1        1.01       15.56      9.90 o 
  -3   4   1      724.93      891.30     42.69 o 
  -2   4   1     3815.89     3995.15     77.41 o 
  -1   4   1     3050.79     3164.47     64.13 o 
   0   4   1      927.07     1034.29     72.06 o 
   1   4   1     9353.73     9190.17    110.76 o 
   2   4   1      493.84      504.01     25.86 o 
   3   4   1        9.16       22.65     10.44 o 
   4   4   1       41.25       62.26     10.74 o 
   5   4   1     1200.42     1287.49     51.32 o 
   6   4   1       17.17       13.15     13.25 o 
   7   4   1        6.20        9.27     14.85 o 
   8   4   1       62.18       67.71     16.93 o 
   9   4   1      190.14      198.85     21.31 o 
  10   4   1        0.90      -19.87     19.87 o 
  11   4   1        6.44       13.65     21.08 o 
 -12   5   1       13.20       18.13     24.72 o 
 -11   5   1        0.14       -1.74     21.04 o 
 -10   5   1       26.32       29.87     19.47 o 
  -9   5   1        0.37      -16.89     16.89 o 
  -8   5   1      828.02      725.51     35.46 o 
  -7   5   1        5.64       -6.86     15.32 o 
  -6   5   1      224.26      240.87     16.66 o 
  -5   5   1      510.10      488.09     23.35 o 
  -4   5   1     1850.42     1888.42     61.92 o 
  -3   5   1     3205.50     3334.58     76.24 o 
  -2   5   1        0.76       21.11     10.07 o 
  -1   5   1     2692.15     2969.26     67.31 o 
   0   5   1      592.66      643.58     33.32 o 
   1   5   1     4501.51     4514.81     82.90 o 
   2   5   1      633.47      795.26     41.28 o 
   3   5   1    10859.97    11526.70    146.09 o 
   4   5   1      115.54      112.74     12.85 o 
   5   5   1      108.30      118.43     13.88 o 
   6   5   1      125.10      123.44     16.99 o 
   7   5   1     1902.95     1931.84     53.22 o 
   8   5   1       68.83       98.59     18.43 o 
   9   5   1       92.37       66.27     19.10 o 
  10   5   1       21.52       29.27     21.08 o 
  11   5   1        6.37       20.41     21.04 o 
 -11   6   1       14.21       41.65     20.54 o 
 -10   6   1       33.25       25.76     20.67 o 
  -9   6   1      128.04      121.77     22.01 o 
  -8   6   1        2.68        9.33     16.36 o 
  -7   6   1        7.79       13.68     15.76 o 
  -6   6   1      337.88      325.64     18.80 o 
  -5   6   1       72.54       87.58     13.52 o 
  -4   6   1      196.86      191.49     14.59 o 
  -3   6   1      115.60      121.24     12.55 o 
  -2   6   1     1218.15     1410.73     52.46 o 
  -1   6   1     4080.87     4109.79     82.96 o 
   0   6   1      199.49      166.65      8.02 o 
   1   6   1     4831.17     5037.29     91.33 o 
   2   6   1      398.08      400.44     21.95 o 
   3   6   1        0.53       11.81     10.91 o 
   4   6   1        1.41       -5.35     11.21 o 
   5   6   1      605.73      642.31     33.49 o 
   6   6   1        2.96       39.68     13.11 o 
   7   6   1      109.54       93.97     18.93 o 
   8   6   1       70.86       70.05     18.13 o 
   9   6   1       94.48       10.50     21.71 o 
  10   6   1       14.24       76.14     20.17 o 
  11   6   1        0.20      -13.21     23.79 o 
 -11   7   1       37.67       49.88     22.15 o 
 -10   7   1        6.02      -20.61     20.61 o 
  -9   7   1      224.86      184.26     24.92 o 
  -8   7   1        5.61       18.63     16.56 o 
  -7   7   1      103.09      135.55     18.20 o 
  -6   7   1     1908.58     1963.35     58.34 o 
  -5   7   1     2343.29     2348.90     66.07 o 
  -4   7   1      631.13      652.58     32.92 o 
  -3   7   1       46.44       63.19     11.88 o 
  -2   7   1      899.77      966.27     45.23 o 
  -1   7   1     1404.42     1410.67     55.03 o 
   0   7   1      668.77      760.80     61.64 o 
   1   7   1     1215.57     1193.42     50.18 o 
   2   7   1     3270.02     3414.20     85.04 o 
   3   7   1      226.00      235.08     15.09 o 
   4   7   1       37.61       11.47     12.48 o 
   5   7   1     2050.84     2088.80     62.99 o 
   6   7   1      199.40      187.71     17.90 o 
   7   7   1      438.92      411.54     25.46 o 
   8   7   1       85.90       85.61     18.17 o 
   9   7   1      108.85      124.48     22.18 o 
  10   7   1        0.80      -21.08     21.08 o 
  11   7   1       92.62      105.41     25.86 o 
 -11   8   1       42.42       52.12     23.95 o 
 -10   8   1        6.39        5.92     19.80 o 
  -9   8   1       14.55       16.76     20.17 o 
  -8   8   1       96.11      105.65     19.74 o 
  -7   8   1     1083.42     1047.96     43.92 o 
  -6   8   1       28.90       29.94     15.96 o 
  -5   8   1        0.48        5.52     13.58 o 
  -4   8   1     1098.23     1178.73     52.42 o 
  -3   8   1     1753.29     1871.59     61.69 o 
  -2   8   1       28.02       38.64     11.94 o 
  -1   8   1      155.87      206.58     13.88 o 
   0   8   1      329.20      326.05     11.96 o 
   1   8   1       26.05       46.03     11.51 o 
   2   8   1     2054.61     2169.93     64.46 o 
   3   8   1       60.58       45.73     12.78 o 
   4   8   1      810.25      817.84     37.13 o 
   5   8   1      498.77      508.29     25.69 o 
   6   8   1      582.76      552.02     30.28 o 
   7   8   1      206.87      162.52     21.91 o 
   8   8   1       13.31       20.14     17.80 o 
   9   8   1       35.84       25.49     21.38 o 
  10   8   1       87.63       94.10     25.56 o 
  11   8   1       14.47       12.85     24.29 o 
 -11   9   1        1.80       15.59     22.78 o 
 -10   9   1       34.07       40.24     21.98 o 
  -9   9   1      193.15      194.50     24.79 o 
  -8   9   1        6.51       18.10     18.10 o 
  -7   9   1       15.84       46.00     17.43 o 
  -6   9   1        1.17       -5.69     15.79 o 
  -5   9   1      192.80      200.09     17.86 o 
  -4   9   1      309.44      315.40     17.90 o 
  -3   9   1     1715.82     1827.10     63.26 o 
  -2   9   1        1.33        4.01     11.44 o 
  -1   9   1     3148.85     3449.05     81.19 o 
   0   9   1      322.96      279.19     10.81 o 
   1   9   1     5455.28     5624.10    103.47 o 
   2   9   1      153.54      106.72     14.49 o 
   3   9   1      520.67      543.38     32.35 o 
   4   9   1      667.09      694.46     34.46 o 
   5   9   1      119.28      143.21     17.23 o 
   6   9   1        6.27       -3.01     16.33 o 
   7   9   1       44.07       29.47     19.00 o 
   8   9   1      230.63      227.95     24.19 o 
   9   9   1      239.23      215.71     26.39 o 
  10   9   1       21.53       43.82     23.38 o 
  11   9   1       36.58       57.81     24.69 o 
 -11  10   1       19.71       63.93     23.82 o 
 -10  10   1       19.70       34.39     21.44 o 
  -9  10   1        9.75        6.49     20.98 o 
  -8  10   1       77.71       79.18     20.71 o 
  -7  10   1       47.09       50.68     18.53 o 
  -6  10   1       19.97       11.31     17.53 o 
  -5  10   1      117.31      121.54     17.06 o 
  -4  10   1      342.12      345.84     20.11 o 
  -3  10   1      781.57      782.74     42.62 o 
  -2  10   1      234.97      245.98     16.46 o 
  -1  10   1      165.89      181.55     14.95 o 
   0  10   1        2.63        6.85     11.26 o 
   1  10   1      422.98      421.08     21.95 o 
   2  10   1      233.34      244.38     16.73 o 
   3  10   1        2.09       -1.77     13.58 o 
   4  10   1       23.14       28.90     14.08 o 
   5  10   1        3.16       10.57     15.49 o 
   6  10   1       82.81       89.22     18.63 o 
   7  10   1      229.67      211.59     22.75 o 
   8  10   1        0.57       -3.85     19.20 o 
   9  10   1       63.66       83.30     23.48 o 
  10  10   1       22.79       21.18     23.55 o 
 -10  11   1        5.72        2.81     23.52 o 
  -9  11   1        7.34       18.70     20.54 o 
  -8  11   1      199.18      242.97     23.99 o 
  -7  11   1        2.30       17.30     18.00 o 
  -6  11   1      278.99      311.35     23.48 o 
  -5  11   1      286.46      294.66     20.71 o 
  -4  11   1       39.10       41.72     15.69 o 
  -3  11   1     1573.27     1502.23     56.60 o 
  -2  11   1      223.87      207.48     16.93 o 
  -1  11   1      183.84      211.63     16.66 o 
   0  11   1       20.17       17.53      9.12 o 
   1  11   1     1384.98     1398.96     54.36 o 
   2  11   1      877.40      918.23     43.12 o 
   3  11   1      401.35      460.92     23.95 o 
   4  11   1      474.03      501.13     24.59 o 
   5  11   1       57.77       88.12     18.03 o 
   6  11   1        1.02       44.99     16.69 o 
   7  11   1       43.78       49.18     19.40 o 
   8  11   1       13.65       31.61     19.67 o 
   9  11   1        3.04        6.22     22.11 o 
  10  11   1        7.34        6.02     24.69 o 
 -10  12   1       12.49       32.85     25.56 o 
  -9  12   1        0.06        8.00     21.58 o 
  -8  12   1       18.95       23.89     20.27 o 
  -7  12   1       11.04       52.46     19.87 o 
  -6  12   1        5.97      -19.90     19.90 o 
  -5  12   1      144.09      135.92     19.47 o 
  -4  12   1      214.35      229.26     19.70 o 
  -3  12   1       14.80        4.08     15.36 o 
  -2  12   1        4.39       -6.86     15.36 o 
  -1  12   1     1686.81     1672.47     57.34 o 
   0  12   1     1891.36     1901.69     43.05 o 
   1  12   1      170.05      148.53     18.00 o 
   2  12   1        8.65       27.36     14.32 o 
   3  12   1        2.85        9.10     15.59 o 
   4  12   1      192.39      182.89     20.31 o 
   5  12   1      210.84      197.74     21.91 o 
   6  12   1       31.35       39.71     20.41 o 
   7  12   1       35.13       59.95     19.74 o 
   8  12   1       10.13      -20.94     20.94 o 
   9  12   1        7.48       33.29     22.35 o 
  10  12   1        7.89      -20.51     24.92 o 
 -10  13   1      100.35       97.99     26.56 o 
  -9  13   1       68.61       37.67     24.19 o 
  -8  13   1      199.35      171.88     25.96 o 
  -7  13   1        0.10       -1.54     19.50 o 
  -6  13   1     1169.35     1217.17     40.51 o 
  -5  13   1       16.86       -8.20     18.83 o 
  -4  13   1      275.32      219.05     22.85 o 
  -3  13   1     1560.95     1479.25     53.69 o 
  -2  13   1      795.94      800.04     40.31 o 
  -1  13   1       98.83      106.75     16.89 o 
   0  13   1       42.36       40.52     14.72 o 
   1  13   1      689.95      653.21     29.27 o 
   2  13   1       13.78      -17.36     17.36 o 
   3  13   1      327.81      336.04     22.25 o 
   4  13   1      464.96      436.20     26.13 o 
   5  13   1      353.69      313.66     25.36 o 
   6  13   1      447.61      444.76     26.60 o 
   7  13   1       13.59        4.05     20.54 o 
   8  13   1        3.39       11.44     20.81 o 
   9  13   1       12.33       17.26     22.08 o 
  -9  14   1        9.21       43.89     24.05 o 
  -8  14   1        3.39       29.51     21.74 o 
  -7  14   1       24.14       40.24     21.11 o 
  -6  14   1        0.03       -3.81     18.90 o 
  -5  14   1      166.44      163.12     22.75 o 
  -4  14   1      361.42      375.35     24.12 o 
  -3  14   1      315.52      311.85     23.85 o 
  -2  14   1       65.58       37.03     18.83 o 
  -1  14   1      896.59      949.41     41.35 o 
   0  14   1       26.63       27.42     12.15 o 
   1  14   1      111.21       87.48     18.03 o 
   2  14   1      781.08      721.59     36.26 o 
   3  14   1      327.69      322.83     23.58 o 
   4  14   1      484.60      508.02     27.20 o 
   5  14   1        6.73       31.78     18.70 o 
   6  14   1        0.48       34.89     19.67 o 
   7  14   1       54.34       54.06     21.31 o 
   8  14   1       10.81       -5.49     23.32 o 
   9  14   1        6.67       -1.94     25.96 o 
  -9  15   1       48.82       63.60     25.59 o 
  -8  15   1      464.42      481.19     33.59 o 
  -7  15   1       65.74       66.10     23.15 o 
  -6  15   1      186.42      178.01     23.45 o 
  -5  15   1      396.48      412.01     26.16 o 
  -4  15   1      279.59      280.67     24.02 o 
  -3  15   1      150.94      167.37     21.04 o 
  -2  15   1      826.64      845.60     37.47 o 
  -1  15   1       23.89       17.46     18.83 o 
   0  15   1      518.34      517.86     41.47 o 
   1  15   1      850.89      809.54     38.61 o 
   2  15   1     1128.80     1118.42     43.79 o 
   3  15   1       35.23       53.53     19.27 o 
   4  15   1       39.87       79.12     19.50 o 
   5  15   1       86.46       60.62     21.48 o 
   6  15   1        1.09      -21.24     21.24 o 
   7  15   1       39.56       43.36     22.75 o 
   8  15   1      224.89      223.30     30.44 o 
   9  15   1       37.58       37.20     27.00 o 
  -9  16   1        1.87        4.08     24.62 o 
  -8  16   1       48.20       13.35     27.13 o 
  -7  16   1        0.43       -4.42     21.68 o 
  -6  16   1       78.29       79.82     23.95 o 
  -5  16   1       97.10       97.82     22.58 o 
  -4  16   1      168.48      163.59     21.34 o 
  -3  16   1      203.29      211.99     22.15 o 
  -2  16   1       58.03       38.34     20.21 o 
  -1  16   1     1083.92     1002.23     42.35 o 
   0  16   1     1059.00     1020.51     29.62 o 
   1  16   1       86.22       84.94     20.91 o 
   2  16   1       12.98       14.22     19.87 o 
   3  16   1      116.29      129.33     20.61 o 
   4  16   1       64.65       96.91     19.64 o 
   5  16   1        0.80       -4.82     20.87 o 
   6  16   1       92.13      107.49     24.69 o 
   7  16   1       72.55       75.07     27.43 o 
   8  16   1       13.18       -9.03     25.22 o 
  -8  17   1       33.79       50.88     23.48 o 
  -7  17   1       35.95       36.46     24.39 o 
  -6  17   1      186.64      186.17     27.13 o 
  -5  17   1       55.17       47.07     23.18 o 
  -4  17   1       99.61       77.51     21.34 o 
  -3  17   1      111.15       95.68     22.01 o 
  -2  17   1      115.63      135.62     22.28 o 
  -1  17   1      154.09      213.40     21.88 o 
   0  17   1      274.31      278.04     17.56 o 
   1  17   1      691.75      709.78     31.98 o 
   2  17   1       26.76       19.74     19.24 o 
   3  17   1       71.99       90.79     20.84 o 
   4  17   1      143.89      176.47     22.88 o 
   5  17   1        0.22      -22.08     22.08 o 
   6  17   1      160.43      174.63     26.46 o 
   7  17   1        6.78      -25.79     25.79 o 
   8  17   1        2.36       16.69     26.70 o 
  -8  18   1        1.25      -13.58     25.79 o 
  -7  18   1       32.50       44.13     24.62 o 
  -6  18   1        1.41       36.46     23.38 o 
  -5  18   1        0.16       -2.61     21.28 o 
  -4  18   1        0.54       22.92     19.57 o 
  -3  18   1       11.41       36.20     20.21 o 
  -2  18   1       21.75       44.76     20.44 o 
  -1  18   1       73.02       41.28     22.35 o 
   0  18   1       22.38       15.37     14.57 o 
   1  18   1       61.75       64.77     21.95 o 
   2  18   1       35.29       -6.16     21.64 o 
   3  18   1        1.14       24.79     19.27 o 
   4  18   1      115.20       99.12     25.22 o 
   5  18   1        0.81      -14.12     22.65 o 
   6  18   1       16.76       53.26     24.19 o 
   7  18   1        8.98       35.36     26.09 o 
  -7  19   1        4.46        9.30     25.73 o 
  -6  19   1       20.41       -1.97     25.22 o 
  -5  19   1       44.23       51.79     24.42 o 
  -4  19   1        5.01      -10.44     22.05 o 
  -3  19   1      137.30      138.26     24.82 o 
  -2  19   1        1.33        3.24     19.47 o 
  -1  19   1       43.62       42.55     22.41 o 
   0  19   1       55.98       58.28     15.43 o 
   1  19   1      137.00      139.40     24.45 o 
   2  19   1       77.45       50.65     22.58 o 
   3  19   1      124.69      173.36     25.09 o 
   4  19   1       10.64       23.38     23.25 o 
   5  19   1        7.01      -24.96     24.96 o 
   6  19   1        0.02      -12.01     24.25 o 
   7  19   1       24.23       10.60     27.20 o 
  -6  20   1       24.29       -2.07     27.73 o 
  -5  20   1        3.87       -5.82     23.92 o 
  -4  20   1       25.18       55.06     22.71 o 
  -3  20   1      109.52      114.04     25.26 o 
  -2  20   1       12.55       11.44     23.35 o 
  -1  20   1        3.43      -22.85     22.85 o 
   0  20   1        0.99       15.51     15.47 o 
   1  20   1       16.90       12.91     23.55 o 
   2  20   1      249.73      266.96     27.16 o 
   3  20   1       31.85       60.45     23.25 o 
   4  20   1       21.84       -8.60     25.32 o 
   5  20   1       60.76       87.51     25.69 o 
   6  20   1       17.85        6.26     27.20 o 
  -5  21   1       10.49        1.04     25.83 o 
  -4  21   1       23.08       73.83     25.22 o 
  -3  21   1      112.95      111.40     25.89 o 
  -2  21   1       69.71       64.46     25.89 o 
  -1  21   1      267.41      242.50     29.44 o 
   0  21   1       15.58       -9.87     47.32 o 
   1  21   1       16.71       26.56     23.12 o 
   2  21   1       34.82        9.33     26.23 o 
   3  21   1       18.36       12.48     25.39 o 
   4  21   1       71.24       99.22     26.06 o 
   5  21   1       13.49       76.51     26.56 o 
  -4  22   1        2.22       -8.23     25.96 o 
  -3  22   1       18.97       21.95     26.03 o 
  -2  22   1        0.99       20.77     24.66 o 
  -1  22   1      120.47      134.52     27.90 o 
   0  22   1      155.25      195.94     19.48 o 
   1  22   1       14.43       28.10     23.85 o 
   2  22   1        6.62        2.94     24.62 o 
   3  22   1        0.40       16.09     24.96 o 
   4  22   1       12.04        7.43     25.96 o 
  -3  23   1        0.10      -12.61     24.89 o 
  -2  23   1       14.69       26.19     26.29 o 
  -1  23   1       67.51       24.66     28.97 o 
   0  23   1        9.79       35.56     17.94 o 
   1  23   1      168.63      185.80     30.07 o 
   2  23   1       44.44       29.41     28.23 o 
   3  23   1        2.54       42.55     26.03 o 
 -12   0   2       19.94       21.04     22.88 o 
 -11   0   2        0.16        2.51     20.11 o 
 -10   0   2       10.53       16.49     18.03 o 
  -9   0   2      689.76      669.37     30.98 o 
  -8   0   2     1421.87     1346.97     44.16 o 
  -7   0   2     1193.59     1091.55     44.93 o 
  -6   0   2     2557.65     2738.70     67.41 o 
  -5   0   2     1026.09     1037.06     45.36 o 
  -4   0   2     9712.21     9741.62    123.48 o 
  -3   0   2     3442.25     3479.66     70.35 o 
  -2   0   2    13620.06    13801.07    125.22 o 
  -1   0   2    34064.52    29767.48    164.29 o 
   0   0   2     9307.73     8730.58     62.64 o 
   1   0   2     8629.46     8008.30     91.90 o 
   2   0   2     1841.07     2020.89     56.07 o 
   3   0   2     3605.08     3535.90     76.58 o 
   4   0   2     1369.54     1397.85     51.65 o 
   5   0   2      378.74      332.90     18.37 o 
   6   0   2      400.23      418.00     19.00 o 
   7   0   2     1986.94     1921.43     53.22 o 
   8   0   2        6.21       12.88     15.22 o 
   9   0   2       27.99       53.26     17.33 o 
  10   0   2       36.09        9.87     21.41 o 
  11   0   2       26.63       25.69     22.21 o 
 -12   1   2        5.88        5.75     23.18 o 
 -11   1   2        0.21        3.38     19.64 o 
 -10   1   2        6.20       29.34     16.83 o 
  -9   1   2       98.90      105.48     19.47 o 
  -8   1   2        0.45      -15.69     15.69 o 
  -7   1   2      676.42      622.94     30.84 o 
  -6   1   2        6.05       20.21     11.57 o 
  -5   1   2      260.04      245.35     13.98 o 
  -4   1   2      406.13      436.33     22.41 o 
  -3   1   2     4086.61     3775.73     74.77 o 
  -2   1   2       48.69       44.66      8.23 o 
  -1   1   2      338.44      295.13     12.78 o 
   0   1   2        6.16       10.81      4.32 o 
   1   1   2    16387.89    15439.08    128.13 o 
   2   1   2     1739.59     1948.63     56.97 o 
   3   1   2       87.39       86.31     10.24 o 
   4   1   2       65.03       74.10     10.77 o 
   5   1   2     1892.58     1752.96     57.27 o 
   6   1   2      262.53      231.33     17.13 o 
   7   1   2       57.99       57.71     16.93 o 
   8   1   2      176.36      192.46     19.60 o 
   9   1   2       61.99       59.58     20.17 o 
  10   1   2        6.67      -21.24     21.24 o 
  11   1   2        9.96       40.41     21.08 o 
 -12   2   2       87.23      107.18     25.76 o 
 -11   2   2      125.16       96.78     24.32 o 
 -10   2   2       10.36      -18.90     18.90 o 
  -9   2   2        0.15       -1.34     15.92 o 
  -8   2   2      483.37      490.36     26.50 o 
  -7   2   2       10.95        7.73     13.55 o 
  -6   2   2     1558.85     1621.76     53.29 o 
  -5   2   2        3.12       -2.71     10.44 o 
  -4   2   2     1558.19     1538.02     52.89 o 
  -3   2   2     2983.73     3516.63     72.26 o 
  -2   2   2    25162.01    24915.35    174.59 o 
  -1   2   2     6620.40     6853.88     87.48 o 
   0   2   2     1637.03     1668.36     77.48 o 
   1   2   2      381.64      326.84     16.26 o 
   2   2   2      382.18      349.76     17.20 o 
   3   2   2     4834.48     4828.51     93.74 o 
   4   2   2      167.70      156.66     12.21 o 
   5   2   2       63.90       64.97     12.11 o 
   6   2   2      185.74      170.95     16.19 o 
   7   2   2        4.88       13.68     14.89 o 
   8   2   2      265.43      239.46     21.68 o 
   9   2   2      177.05      175.90     21.61 o 
  10   2   2        0.30      -19.80     19.80 o 
  11   2   2        4.95       17.50     22.82 o 
 -12   3   2       10.34       40.95     22.65 o 
 -11   3   2        0.04      -10.27     19.44 o 
 -10   3   2        1.26       -7.69     18.93 o 
  -9   3   2       92.12      142.28     18.73 o 
  -8   3   2       38.64       26.13     16.29 o 
  -7   3   2        1.69        1.47     13.95 o 
  -6   3   2       13.95        5.89     12.91 o 
  -5   3   2      164.50      156.93     13.48 o 
  -4   3   2     2266.22     2252.72     63.73 o 
  -3   3   2      786.12      893.17     41.58 o 
  -2   3   2     1938.27     2244.86     57.91 o 
  -1   3   2        0.53       -9.50      9.50 o 
   0   3   2     1385.87     1454.87     32.01 o 
   1   3   2     3997.12     4161.55     76.11 o 
   2   3   2      356.12      401.07     22.98 o 
   3   3   2      686.43      749.49     36.30 o 
   4   3   2       90.07       89.19     12.24 o 
   5   3   2      679.97      691.82     36.00 o 
   6   3   2        2.34        5.32     13.28 o 
   7   3   2       78.80       58.48     18.17 o 
   8   3   2        4.36       10.77     15.79 o 
   9   3   2        1.07       -1.44     18.06 o 
  10   3   2        5.63       -1.64     20.74 o 
  11   3   2        2.89        7.39     22.41 o 
 -12   4   2       21.82       15.72     23.95 o 
 -11   4   2        2.56        5.25     21.01 o 
 -10   4   2       50.49       55.13     19.64 o 
  -9   4   2      179.06      195.07     21.58 o 
  -8   4   2      148.02      150.17     19.07 o 
  -7   4   2      589.86      572.19     29.87 o 
  -6   4   2     2331.66     2204.72     62.42 o 
  -5   4   2      783.30      886.82     42.99 o 
  -4   4   2      335.38      346.11     20.51 o 
  -3   4   2       11.96       -5.79      9.70 o 
  -2   4   2     5583.63     6401.29     97.72 o 
  -1   4   2       15.31       10.44      8.83 o 
   0   4   2     2508.57     2452.92     42.57 o 
   1   4   2      474.08      490.33     24.25 o 
   2   4   2      116.50      111.90     11.01 o 
   3   4   2       64.70       37.84     11.81 o 
   4   4   2       10.70       16.93     10.77 o 
   5   4   2       53.28       50.65     13.62 o 
   6   4   2      633.04      626.42     31.95 o 
   7   4   2       55.48       54.06     16.73 o 
   8   4   2       60.55       35.56     17.33 o 
   9   4   2       29.97       48.94     18.20 o 
  10   4   2       23.36       15.36     21.08 o 
  11   4   2       12.43        7.53     23.38 o 
 -12   5   2        4.60       40.91     22.88 o 
 -11   5   2        5.50        7.03     21.68 o 
 -10   5   2        0.06      -19.04     19.04 o 
  -9   5   2       23.37       18.06     17.96 o 
  -8   5   2      112.49       96.11     18.80 o 
  -7   5   2      507.89      519.83     24.45 o 
  -6   5   2       13.89        9.10     14.25 o 
  -5   5   2     1099.22     1039.03     48.41 o 
  -4   5   2     2056.62     2087.76     64.13 o 
  -3   5   2       37.45       15.56     10.54 o 
  -2   5   2      533.89      556.03     32.88 o 
  -1   5   2      885.76      987.75     45.43 o 
   0   5   2     2898.63     3093.70    165.03 o 
   1   5   2     1182.11     1198.00     49.21 o 
   2   5   2      323.74      299.17     14.72 o 
   3   5   2       59.14       52.35     12.04 o 
   4   5   2      260.97      248.49     16.26 o 
   5   5   2      812.58      917.73     44.76 o 
   6   5   2       61.59       76.14     15.92 o 
   7   5   2       45.77       50.75     18.23 o 
   8   5   2        7.78       -5.39     16.49 o 
   9   5   2       42.15       16.79     20.07 o 
  10   5   2       90.63       74.77     24.22 o 
  11   5   2        5.30      -12.51     21.95 o 
 -11   6   2       71.03       61.02     23.15 o 
 -10   6   2        0.37       48.67     18.30 o 
  -9   6   2       16.33        6.39     18.03 o 
  -8   6   2        7.16        0.57     17.33 o 
  -7   6   2       32.79       55.87     15.56 o 
  -6   6   2       13.67       -0.47     14.49 o 
  -5   6   2     1181.48     1200.51     50.82 o 
  -4   6   2     3013.17     3000.94     74.17 o 
  -3   6   2        1.42       -0.60     10.87 o 
  -2   6   2      682.70      574.46     30.14 o 
  -1   6   2     3994.22     4008.33     82.30 o 
   0   6   2     1290.44     1267.93     57.09 o 
   1   6   2     5020.53     5305.19     94.57 o 
   2   6   2      528.60      576.84     29.91 o 
   3   6   2      100.98      109.33     12.65 o 
   4   6   2     1162.47     1376.44     53.53 o 
   5   6   2     2139.09     2178.39     66.57 o 
   6   6   2        1.45      -15.59     15.59 o 
   7   6   2      987.84     1005.31     40.31 o 
   8   6   2      149.45      158.80     20.47 o 
   9   6   2        0.21       36.03     18.06 o 
  10   6   2        4.06        5.35     21.58 o 
  11   6   2        2.31      -11.81     25.12 o 
 -11   7   2        2.89       21.11     20.57 o 
 -10   7   2       12.81       44.16     20.14 o 
  -9   7   2       81.88       98.86     20.81 o 
  -8   7   2        0.14        1.24     17.40 o 
  -7   7   2      327.72      376.55     22.35 o 
  -6   7   2      670.65      647.86     31.01 o 
  -5   7   2        0.32       15.62     12.08 o 
  -4   7   2        9.56       -4.92     12.01 o 
  -3   7   2      309.03      325.30     15.49 o 
  -2   7   2        0.05      -11.27     11.27 o 
  -1   7   2       85.45       97.48     12.04 o 
   0   7   2        9.92        9.92     10.42 o 
   1   7   2      427.33      432.62     22.18 o 
   2   7   2        2.68        8.53     10.97 o 
   3   7   2       56.33       55.27     12.48 o 
   4   7   2       26.00       29.77     13.75 o 
   5   7   2      796.92      954.53     44.43 o 
   6   7   2        0.60       17.40     16.53 o 
   7   7   2      445.18      481.90     26.56 o 
   8   7   2        6.77       18.20     18.20 o 
   9   7   2       69.59       26.66     22.08 o 
  10   7   2        8.81       15.52     21.28 o 
  11   7   2        1.13       30.01     24.45 o 
 -11   8   2        0.00      -22.48     23.35 o 
 -10   8   2        0.11        3.35     20.74 o 
  -9   8   2      156.52      177.97     21.78 o 
  -8   8   2       14.87      -17.03     17.03 o 
  -7   8   2      647.35      576.27     29.74 o 
  -6   8   2      190.11      203.30     18.43 o 
  -5   8   2       14.17        3.68     13.82 o 
  -4   8   2       31.18       43.69     13.41 o 
  -3   8   2     1627.13     1785.51     59.92 o 
  -2   8   2      888.60      807.37     35.80 o 
  -1   8   2       15.84       44.19     12.08 o 
   0   8   2      104.31      140.71      8.98 o 
   1   8   2     3073.72     3180.09     77.28 o 
   2   8   2     2219.48     2277.51     71.09 o 
   3   8   2     5961.47     6561.57    110.53 o 
   4   8   2      363.42      412.65     19.50 o 
   5   8   2      326.07      324.80     20.34 o 
   6   8   2        3.49      -13.28     16.69 o 
   7   8   2        0.40       -3.35     17.46 o 
   8   8   2       21.60       46.07     18.77 o 
   9   8   2      134.96      157.63     24.29 o 
  10   8   2        2.63       38.54     21.38 o 
 -11   9   2        3.61       -7.73     22.85 o 
 -10   9   2        5.65       17.33     21.01 o 
  -9   9   2       84.36       53.09     21.61 o 
  -8   9   2       60.12       83.13     18.00 o 
  -7   9   2       14.69       -4.98     18.23 o 
  -6   9   2       11.97       17.43     16.26 o 
  -5   9   2      381.04      387.19     20.31 o 
  -4   9   2      959.22      953.86     44.49 o 
  -3   9   2      694.45      643.38     35.39 o 
  -2   9   2      954.69      991.66     47.44 o 
  -1   9   2      190.13      206.34     14.49 o 
   0   9   2      241.61      241.29     10.54 o 
   1   9   2      757.48      759.80     36.40 o 
   2   9   2       66.48       72.23     13.05 o 
   3   9   2        0.54      -12.01     13.28 o 
   4   9   2      331.02      293.09     19.94 o 
   5   9   2       91.47       78.58     18.33 o 
   6   9   2      349.94      326.71     24.39 o 
   7   9   2        6.00        1.44     18.23 o 
   8   9   2       30.72       44.59     21.18 o 
   9   9   2        1.13      -22.51     22.51 o 
  10   9   2       20.24      -24.39     24.39 o 
 -11  10   2       21.91        7.96     24.42 o 
 -10  10   2       64.99      101.20     22.85 o 
  -9  10   2       39.89       87.48     19.64 o 
  -8  10   2       18.52       27.47     18.27 o 
  -7  10   2       58.69       32.05     18.06 o 
  -6  10   2     1075.93     1203.59     44.09 o 
  -5  10   2      633.71      638.63     32.72 o 
  -4  10   2      112.85       96.58     16.02 o 
  -3  10   2     1214.67     1253.57     51.59 o 
  -2  10   2     1688.72     1749.42     60.65 o 
  -1  10   2      550.68      559.07     28.54 o 
   0  10   2     1566.53     1415.19     58.61 o 
   1  10   2       41.17       30.74     13.48 o 
   2  10   2      686.29      677.60     34.59 o 
   3  10   2      487.45      486.41     21.91 o 
   4  10   2     1103.24     1029.10     45.76 o 
   5  10   2      152.19      146.73     19.54 o 
   6  10   2      554.57      550.85     27.16 o 
   7  10   2       48.48       28.07     19.07 o 
   8  10   2       58.28       98.35     19.77 o 
   9  10   2       27.37       14.35     23.72 o 
  10  10   2       37.68       77.75     24.89 o 
 -10  11   2        0.09       11.98     21.98 o 
  -9  11   2       36.99       21.91     22.05 o 
  -8  11   2      192.72      187.74     23.95 o 
  -7  11   2       60.33       63.86     19.50 o 
  -6  11   2       19.27       13.25     18.00 o 
  -5  11   2       53.87       42.02     18.00 o 
  -4  11   2      903.66      911.71     44.63 o 
  -3  11   2       91.02       76.81     17.09 o 
  -2  11   2      888.99      857.58     42.92 o 
  -1  11   2       33.81       54.83     13.82 o 
   0  11   2      144.81      146.33     11.19 o 
   1  11   2        0.47      -11.31     13.31 o 
   2  11   2     1374.21     1330.04     55.16 o 
   3  11   2      147.05      163.89     17.66 o 
   4  11   2      647.34      552.02     32.48 o 
   5  11   2        0.43      -18.10     18.10 o 
   6  11   2      441.22      388.63     27.13 o 
   7  11   2        0.01       26.83     18.33 o 
   8  11   2        4.15        4.25     21.68 o 
   9  11   2        1.47       -0.94     22.45 o 
  10  11   2       52.40       90.42     26.63 o 
 -10  12   2      123.83      137.03     28.47 o 
  -9  12   2       48.61       33.32     23.32 o 
  -8  12   2      138.85      159.31     23.18 o 
  -7  12   2       44.87       35.53     20.34 o 
  -6  12   2       15.49       15.39     18.70 o 
  -5  12   2      262.90      239.96     22.08 o 
  -4  12   2     1343.93     1346.67     50.92 o 
  -3  12   2      179.30      211.43     18.70 o 
  -2  12   2     4781.00     4874.27     90.86 o 
  -1  12   2       12.12       23.28     13.88 o 
   0  12   2      289.10      254.62     13.33 o 
   1  12   2       91.77       97.45     15.89 o 
   2  12   2       50.57       25.39     14.89 o 
   3  12   2      145.36      134.92     17.96 o 
   4  12   2      143.53      121.90     20.44 o 
   5  12   2       37.95       20.98     19.27 o 
   6  12   2       17.42       37.70     18.06 o 
   7  12   2      127.18      109.69     23.18 o 
   8  12   2      260.75      275.76     27.77 o 
   9  12   2       58.71       68.01     25.89 o 
  10  12   2        3.21       26.50     26.03 o 
 -10  13   2        7.62        1.00     25.46 o 
  -9  13   2       16.89       17.26     23.32 o 
  -8  13   2       15.88        9.10     22.71 o 
  -7  13   2       16.93        9.10     20.34 o 
  -6  13   2       39.22      -10.54     20.24 o 
  -5  13   2       32.66       33.69     18.23 o 
  -4  13   2     2358.84     2325.15     59.58 o 
  -3  13   2       22.18       24.89     16.93 o 
  -2  13   2       34.21       40.71     16.69 o 
  -1  13   2       17.40       18.43     16.09 o 
   0  13   2     1124.68     1103.78     33.43 o 
   1  13   2       33.45       38.34     15.42 o 
   2  13   2      106.34      113.47     17.80 o 
   3  13   2       97.77      110.73     17.50 o 
   4  13   2      124.37      120.63     20.34 o 
   5  13   2        7.08      -18.20     18.20 o 
   6  13   2      140.76      158.97     23.05 o 
   7  13   2        0.36      -12.51     21.54 o 
   8  13   2       83.84       84.94     25.93 o 
   9  13   2       41.89       42.59     25.96 o 
 -10  14   2        0.19        2.01     24.76 o 
  -9  14   2       48.37       36.00     24.86 o 
  -8  14   2      192.99      218.38     26.70 o 
  -7  14   2       13.17      -22.51     22.51 o 
  -6  14   2     1092.93     1139.09     38.54 o 
  -5  14   2       14.07       71.79     19.04 o 
  -4  14   2      928.34      945.03     40.55 o 
  -3  14   2       51.46       35.33     19.57 o 
  -2  14   2      212.87      188.98     21.58 o 
  -1  14   2        4.21        6.19     16.49 o 
   0  14   2     1139.53     1196.47     33.48 o 
   1  14   2      243.23      247.09     20.67 o 
   2  14   2      638.54      665.36     31.55 o 
   3  14   2       48.96       70.15     19.24 o 
   4  14   2       17.05       -1.34     19.47 o 
   5  14   2      210.94      204.20     22.48 o 
   6  14   2       13.76       -0.84     21.04 o 
   7  14   2       78.02       88.35     23.35 o 
   8  14   2        6.72        6.66     23.62 o 
   9  14   2       11.19       17.50     25.42 o 
  -9  15   2        0.18      -15.76     26.19 o 
  -8  15   2        4.77       25.39     22.41 o 
  -7  15   2        0.04       13.52     20.27 o 
  -6  15   2       14.22       30.91     20.98 o 
  -5  15   2        1.40        9.77     17.66 o 
  -4  15   2      207.61      196.61     21.85 o 
  -3  15   2        7.10        1.34     18.50 o 
  -2  15   2       40.61       41.85     18.40 o 
  -1  15   2        0.20      -15.92     17.90 o 
   0  15   2       16.25       14.26     13.49 o 
   1  15   2      315.13      330.72     22.92 o 
   2  15   2        0.08        4.55     17.60 o 
   3  15   2       23.18       37.50     18.27 o 
   4  15   2        2.75        1.47     19.50 o 
   5  15   2        0.16       18.60     19.20 o 
   6  15   2       45.87       22.82     22.35 o 
   7  15   2       13.10       37.53     23.02 o 
   8  15   2       13.65       20.71     24.69 o 
  -9  16   2        1.06      -24.76     24.76 o 
  -8  16   2       23.57       53.16     24.86 o 
  -7  16   2        0.10       34.59     21.81 o 
  -6  16   2      382.98      371.63     30.31 o 
  -5  16   2        0.05        6.89     18.53 o 
  -4  16   2      374.77      409.47     25.59 o 
  -3  16   2       52.49       33.32     20.71 o 
  -2  16   2        0.29      -18.67     18.67 o 
  -1  16   2       30.68       49.58     18.67 o 
   0  16   2      752.29      759.94     25.15 o 
   1  16   2       20.58       -1.97     19.24 o 
   2  16   2       52.33       67.24     19.44 o 
   3  16   2      242.36      215.77     24.22 o 
   4  16   2       45.88       46.47     20.81 o 
   5  16   2       85.21      116.82     22.82 o 
   6  16   2       42.08       25.66     23.75 o 
   7  16   2       11.40       56.37     24.32 o 
   8  16   2        2.61       42.18     24.92 o 
  -8  17   2       78.42       51.62     27.73 o 
  -7  17   2       21.02       -6.49     26.03 o 
  -6  17   2       18.21       30.07     21.88 o 
  -5  17   2        0.16       -0.84     20.71 o 
  -4  17   2      256.86      276.13     26.06 o 
  -3  17   2       44.97       10.37     21.44 o 
  -2  17   2      104.05       93.94     20.74 o 
  -1  17   2        1.67       22.68     18.43 o 
   0  17   2       17.64       22.08     13.58 o 
   1  17   2      155.76      150.37     22.98 o 
   2  17   2      431.69      415.39     27.43 o 
   3  17   2       36.30       49.95     20.31 o 
   4  17   2      148.97      177.20     24.52 o 
   5  17   2        0.56      -20.64     23.48 o 
   6  17   2       45.62       38.14     25.16 o 
   7  17   2       25.08       53.93     25.09 o 
   8  17   2        0.84       -1.04     26.39 o 
  -8  18   2       14.65       15.59     24.12 o 
  -7  18   2       34.02       29.37     26.60 o 
  -6  18   2       34.32       22.38     25.06 o 
  -5  18   2      103.15       98.09     24.25 o 
  -4  18   2       37.98       59.08     20.34 o 
  -3  18   2        2.34        2.41     21.11 o 
  -2  18   2      701.58      722.83     33.19 o 
  -1  18   2       27.64       43.39     20.61 o 
   0  18   2      172.57      166.64     16.57 o 
   1  18   2      108.91       85.91     23.08 o 
   2  18   2       77.86       58.61     22.41 o 
   3  18   2        7.93       34.36     21.24 o 
   4  18   2      160.41      168.57     26.96 o 
   5  18   2        2.41      -23.69     23.69 o 
   6  18   2       17.02       27.33     25.93 o 
   7  18   2       25.96       26.90     27.83 o 
  -7  19   2       13.26       14.32     26.93 o 
  -6  19   2        4.18       35.33     22.48 o 
  -5  19   2      109.97       90.96     27.40 o 
  -4  19   2      200.82      220.26     26.70 o 
  -3  19   2        1.96       18.57     20.14 o 
  -2  19   2       78.95       65.07     22.78 o 
  -1  19   2        2.03       -2.41     21.08 o 
   0  19   2      157.64      165.76     16.94 o 
   1  19   2       42.63       54.83     22.08 o 
   2  19   2       72.33       73.63     23.95 o 
   3  19   2        0.10      -22.41     22.41 o 
   4  19   2       35.50        9.23     24.99 o 
   5  19   2        0.00       -0.94     23.99 o 
   6  19   2      181.21      265.02     30.41 o 
  -6  20   2       49.49       46.53     28.10 o 
  -5  20   2       35.34       22.21     25.36 o 
  -4  20   2        4.68       23.02     23.58 o 
  -3  20   2       57.94       70.85     24.35 o 
  -2  20   2        3.27        6.19     22.01 o 
  -1  20   2      208.38      204.70     27.36 o 
   0  20   2      201.47      192.94     18.71 o 
   1  20   2      132.95       91.70     27.87 o 
   2  20   2       85.37       80.05     24.72 o 
   3  20   2       17.88       -2.71     25.09 o 
   4  20   2       33.39       56.20     24.35 o 
   5  20   2      121.08      134.78     28.84 o 
   6  20   2        1.45      -13.88     26.13 o 
  -5  21   2        8.06        4.05     25.76 o 
  -4  21   2        0.11      -25.66     25.66 o 
  -3  21   2       53.04       62.69     25.36 o 
  -2  21   2       20.34       17.96     23.62 o 
  -1  21   2       13.79       -0.94     24.09 o 
   0  21   2       10.93       25.17     21.11 o 
   1  21   2       68.34      100.09     26.93 o 
   2  21   2       26.53       16.26     25.22 o 
   3  21   2       33.22      -25.36     25.36 o 
   4  21   2        8.95       25.56     25.79 o 
   5  21   2       11.29        4.18     26.50 o 
  -4  22   2       11.01       15.39     25.22 o 
  -3  22   2       18.26       27.16     25.39 o 
  -2  22   2       10.36      -25.42     25.42 o 
  -1  22   2        0.36       51.89     23.52 o 
   0  22   2        0.22        3.01     17.25 o 
   1  22   2       89.35       44.19     28.37 o 
   2  22   2       13.05        1.97     25.96 o 
   3  22   2      322.03      320.15     33.85 o 
   4  22   2       16.63       45.13     25.79 o 
  -3  23   2       16.63       32.82     26.23 o 
  -2  23   2        0.71       46.50     24.05 o 
  -1  23   2        1.03      -20.64     25.79 o 
   0  23   2        3.10       17.09     17.94 o 
   1  23   2      137.97      137.13     28.84 o 
   2  23   2        0.66       -6.39     26.43 o 
 -12   1   3      206.54      145.09     28.27 o 
 -11   1   3       85.16      104.14     21.95 o 
 -10   1   3      276.53      233.20     25.16 o 
  -9   1   3       17.11        0.67     16.69 o 
  -8   1   3      209.52      214.17     19.24 o 
  -7   1   3      216.19      242.74     17.43 o 
  -6   1   3       54.04       65.57     13.48 o 
  -5   1   3      138.32      144.15     13.08 o 
  -4   1   3     1754.03     2048.72     59.05 o 
  -3   1   3     2829.62     2830.50     66.97 o 
  -2   1   3     5878.56     6066.56     93.87 o 
  -1   1   3     4758.42     4551.65     75.77 o 
   0   1   3     1591.83     1547.41     34.20 o 
   1   1   3      895.16      983.93     41.65 o 
   2   1   3       34.67       54.93      9.30 o 
   3   1   3     2035.59     2201.74     62.66 o 
   4   1   3       13.94       30.01     10.84 o 
   5   1   3      244.37      282.45     16.06 o 
   6   1   3      210.05      181.32     17.76 o 
   7   1   3      744.77      768.29     35.80 o 
   8   1   3       44.73       42.59     16.93 o 
   9   1   3      473.67      521.57     28.60 o 
  10   1   3       92.21       55.06     24.02 o 
  11   1   3      128.45      155.86     26.46 o 
 -12   2   3        6.80       14.42     23.95 o 
 -11   2   3       22.00       -5.12     21.28 o 
 -10   2   3        0.04      -20.44     20.44 o 
  -9   2   3       17.67      -10.84     16.83 o 
  -8   2   3       70.99       74.70     16.59 o 
  -7   2   3      113.14      115.11     16.79 o 
  -6   2   3      796.36      744.11     38.74 o 
  -5   2   3      359.44      345.84     16.43 o 
  -4   2   3      167.13      177.70     12.41 o 
  -3   2   3     2446.85     2367.84     63.26 o 
  -2   2   3      386.23      458.05     22.35 o 
  -1   2   3        1.26       -7.43      8.26 o 
   0   2   3     3951.44     3772.84     51.57 o 
   1   2   3     2892.91     2649.98     63.49 o 
   2   2   3        7.89       29.91      9.07 o 
   3   2   3       28.99       42.69     10.44 o 
   4   2   3      889.67      840.85     44.23 o 
   5   2   3      387.34      416.43     22.58 o 
   6   2   3       18.74       19.27     14.02 o 
   7   2   3        2.37       18.73     15.49 o 
   8   2   3      274.16      260.77     21.74 o 
   9   2   3       95.34      122.67     21.14 o 
  10   2   3       40.97       31.15     21.21 o 
  11   2   3        0.00        3.78     23.08 o 
 -12   3   3       78.58       39.01     26.43 o 
 -11   3   3        1.48        0.87     20.11 o 
 -10   3   3       69.54       54.70     19.60 o 
  -9   3   3       89.79       89.02     18.73 o 
  -8   3   3      215.39      182.72     19.97 o 
  -7   3   3       53.03       40.01     15.29 o 
  -6   3   3       48.42       49.54     13.35 o 
  -5   3   3     6017.30     5994.20    101.10 o 
  -4   3   3      664.89      737.55     36.80 o 
  -3   3   3     2525.14     2580.84     66.27 o 
  -2   3   3     2477.91     2331.54     62.02 o 
  -1   3   3      138.11      172.49     10.87 o 
   0   3   3      786.87      702.72     49.95 o 
   1   3   3      108.70      136.79     10.57 o 
   2   3   3       34.91       37.70     10.20 o 
   3   3   3     3906.92     3944.30     87.65 o 
   4   3   3      205.67      207.91     15.05 o 
   5   3   3      592.17      706.50     32.55 o 
   6   3   3     2454.93     2425.54     64.26 o 
   7   3   3      543.94      519.50     27.36 o 
   8   3   3       15.61       14.38     15.62 o 
   9   3   3      111.46       68.11     22.18 o 
  10   3   3        8.03       10.54     20.84 o 
  11   3   3        0.72       12.61     23.15 o 
 -12   4   3        0.13       37.50     22.98 o 
 -11   4   3       24.37       79.92     22.08 o 
 -10   4   3       48.25        4.75     21.28 o 
  -9   4   3       36.88       34.99     19.34 o 
  -8   4   3       29.61       50.51     16.46 o 
  -7   4   3      619.13      674.29     30.71 o 
  -6   4   3       90.08       90.66     15.36 o 
  -5   4   3      191.04      208.28     14.45 o 
  -4   4   3       25.75       29.64     11.34 o 
  -3   4   3     2182.59     2110.71     62.36 o 
  -2   4   3        0.32        0.23      9.94 o 
  -1   4   3     1246.23     1321.21     49.41 o 
   0   4   3     1840.04     1765.87     98.29 o 
   1   4   3      239.88      199.72     12.11 o 
   2   4   3       63.74       53.73     10.91 o 
   3   4   3      243.60      240.10     14.65 o 
   4   4   3     1556.30     1484.23     57.27 o 
   5   4   3      524.53      544.02     29.44 o 
   6   4   3        1.93       15.09     15.32 o 
   7   4   3      222.34      226.51     20.91 o 
   8   4   3      174.93      200.05     20.64 o 
   9   4   3        0.31       39.11     19.60 o 
  10   4   3        0.24       24.09     20.34 o 
  11   4   3        1.16       29.47     21.51 o 
 -12   5   3        0.53       10.97     23.65 o 
 -11   5   3       49.64       75.00     22.01 o 
 -10   5   3        0.40      -19.57     19.87 o 
  -9   5   3      180.31      198.58     22.08 o 
  -8   5   3      332.40      307.34     23.28 o 
  -7   5   3     1594.71     1546.25     50.82 o 
  -6   5   3      189.30      196.07     17.06 o 
  -5   5   3      325.33      347.58     18.27 o 
  -4   5   3       13.36       19.40     10.97 o 
  -3   5   3     5871.21     6164.64    101.33 o 
  -2   5   3      243.94      258.23     13.55 o 
  -1   5   3        0.56        4.15     10.10 o 
   0   5   3     1156.82     1296.87     54.29 o 
   1   5   3      382.33      359.19     19.54 o 
   2   5   3     4805.21     4457.44     93.84 o 
   3   5   3     1633.46     1781.30     60.55 o 
   4   5   3     1278.78     1158.46     53.69 o 
   5   5   3      168.17      209.35     16.66 o 
   6   5   3      226.79      210.92     20.27 o 
   7   5   3      282.34      287.63     23.15 o 
   8   5   3        9.44       21.74     17.70 o 
   9   5   3      114.26      115.85     23.02 o 
  10   5   3       31.71       42.89     22.28 o 
  11   5   3        1.01       35.03     21.51 o 
 -11   6   3       23.41       35.96     21.81 o 
 -10   6   3       95.31       72.86     22.71 o 
  -9   6   3        7.97       29.51     17.66 o 
  -8   6   3      211.83      168.77     21.78 o 
  -7   6   3        9.27      -10.60     17.33 o 
  -6   6   3      102.30       73.50     16.46 o 
  -5   6   3        8.60       10.60     12.81 o 
  -4   6   3      735.72      747.82     40.08 o 
  -3   6   3      179.27      200.79     12.78 o 
  -2   6   3     3262.92     3546.64     80.62 o 
  -1   6   3     1770.84     1929.70     62.32 o 
   0   6   3       90.96      101.53      7.95 o 
   1   6   3       51.72       51.05     11.04 o 
   2   6   3      702.39      718.01     31.75 o 
   3   6   3       37.24       52.92     12.41 o 
   4   6   3      636.34      614.74     30.91 o 
   5   6   3        3.41      -15.52     15.52 o 
   6   6   3       25.88       48.74     17.43 o 
   7   6   3      112.97      100.03     19.77 o 
   8   6   3       59.60       67.48     19.64 o 
   9   6   3       13.56       35.59     19.24 o 
  10   6   3       12.23      -23.58     23.58 o 
 -11   7   3        7.61       11.98     22.08 o 
 -10   7   3      101.72       98.55     22.41 o 
  -9   7   3       38.00       28.94     20.31 o 
  -8   7   3       15.33       -2.61     17.56 o 
  -7   7   3     1157.09     1179.20     43.29 o 
  -6   7   3       50.07       51.45     15.76 o 
  -5   7   3     4634.96     4797.00     89.45 o 
  -4   7   3     1880.37     2012.33     61.49 o 
  -3   7   3       30.99        8.20     11.91 o 
  -2   7   3     6603.97     7285.87    114.68 o 
  -1   7   3      331.50      329.15     19.17 o 
   0   7   3     1174.47     1661.57     39.81 o 
   1   7   3     1469.29     1442.92     55.90 o 
   2   7   3       85.79      106.95     13.45 o 
   3   7   3      370.97      360.70     21.61 o 
   4   7   3       95.68       76.47     16.79 o 
   5   7   3     1901.96     1828.53     58.88 o 
   6   7   3       11.97       41.18     17.46 o 
   7   7   3       56.76       70.22     18.53 o 
   8   7   3       22.64      -14.72     19.67 o 
   9   7   3       66.24       64.90     21.91 o 
  10   7   3        3.86      -24.09     24.09 o 
 -11   8   3        2.86        6.59     22.35 o 
 -10   8   3        1.12        0.90     20.81 o 
  -9   8   3       37.35       23.52     19.34 o 
  -8   8   3      330.89      323.29     23.89 o 
  -7   8   3        3.99      -14.49     17.83 o 
  -6   8   3       45.41       33.55     16.53 o 
  -5   8   3      152.61      170.38     17.93 o 
  -4   8   3      578.71      625.58     29.37 o 
  -3   8   3      226.63      257.66     15.86 o 
  -2   8   3       18.03       24.29     12.38 o 
  -1   8   3     1878.15     2002.43     61.99 o 
   0   8   3      272.61      275.16     19.80 o 
   1   8   3      863.35      874.64     42.79 o 
   2   8   3      154.20      174.13     14.18 o 
   3   8   3     2625.67     2464.58     70.35 o 
   4   8   3       10.81       -1.00     14.72 o 
   5   8   3       68.68       62.73     18.57 o 
   6   8   3      172.34      217.58     20.17 o 
   7   8   3        0.75      -18.10     18.10 o 
   8   8   3        1.03        3.18     20.21 o 
   9   8   3       83.57      101.26     24.92 o 
  10   8   3        9.50       -1.04     25.32 o 
 -11   9   3       18.71       30.84     22.82 o 
 -10   9   3       60.12       58.18     22.85 o 
  -9   9   3        2.74      -20.51     20.51 o 
  -8   9   3        1.82       11.88     17.56 o 
  -7   9   3      315.79      280.88     24.25 o 
  -6   9   3      945.84      881.57     41.75 o 
  -5   9   3     2669.55     2541.06     65.13 o 
  -4   9   3       81.95       69.82     16.09 o 
  -3   9   3     3686.24     3960.49     83.83 o 
  -2   9   3      237.97      214.44     15.86 o 
  -1   9   3      150.17      144.49     14.45 o 
   0   9   3        9.14        6.87      8.42 o 
   1   9   3      447.63      433.29     23.72 o 
   2   9   3      112.30       92.83     13.92 o 
   3   9   3      407.62      442.29     24.25 o 
   4   9   3      412.39      411.18     22.05 o 
   5   9   3       11.60       20.87     16.79 o 
   6   9   3       70.27       94.10     21.11 o 
   7   9   3      356.57      306.80     25.96 o 
   8   9   3       16.42       -5.82     21.31 o 
   9   9   3       43.93       45.30     22.18 o 
  10   9   3        0.45       35.43     22.35 o 
 -11  10   3        1.01       10.91     23.72 o 
 -10  10   3        0.52       17.96     22.65 o 
  -9  10   3       28.78       26.76     20.67 o 
  -8  10   3       76.74       41.42     20.94 o 
  -7  10   3       13.67       -3.95     18.77 o 
  -6  10   3       31.67       38.71     18.06 o 
  -5  10   3      222.96      236.28     19.70 o 
  -4  10   3     1095.63     1086.17     47.04 o 
  -3  10   3      208.63      181.85     17.06 o 
  -2  10   3      508.56      519.40     27.83 o 
  -1  10   3      325.17      364.17     18.17 o 
   0  10   3      318.54      315.69     18.18 o 
   1  10   3      141.23      151.78     15.96 o 
   2  10   3       15.32       -4.75     14.52 o 
   3  10   3       29.34       24.15     14.89 o 
   4  10   3       20.03       35.93     15.86 o 
   5  10   3      119.20      156.83     20.17 o 
   6  10   3       67.11       60.68     19.57 o 
   7  10   3       23.37       22.55     20.61 o 
   8  10   3       60.62       87.41     22.05 o 
   9  10   3        8.33       33.85     21.85 o 
  10  10   3        1.04      -27.50     27.50 o 
 -10  11   3        8.11       25.02     22.58 o 
  -9  11   3        2.20       16.06     19.00 o 
  -8  11   3        0.30      -19.60     19.60 o 
  -7  11   3      127.16      123.48     20.07 o 
  -6  11   3       51.38       37.74     18.80 o 
  -5  11   3      194.57      199.95     20.71 o 
  -4  11   3      440.09      427.64     24.09 o 
  -3  11   3      425.59      432.12     21.44 o 
  -2  11   3      108.35      113.51     16.02 o 
  -1  11   3     1463.61     1411.03     55.60 o 
   0  11   3       89.12       71.44     10.51 o 
   1  11   3      240.38      247.09     18.40 o 
   2  11   3      501.80      508.73     26.70 o 
   3  11   3       42.15       66.44     16.46 o 
   4  11   3      554.85      617.15     27.93 o 
   5  11   3        8.70       -6.52     18.87 o 
   6  11   3        0.38       25.22     18.40 o 
   7  11   3       39.57       53.36     21.04 o 
   8  11   3       67.29       45.30     23.89 o 
   9  11   3       32.93       -1.97     26.63 o 
 -10  12   3        4.11      -24.69     24.69 o 
  -9  12   3       24.86       63.16     22.18 o 
  -8  12   3       24.94       22.15     20.41 o 
  -7  12   3       48.21       48.21     19.97 o 
  -6  12   3        0.99       18.23     17.63 o 
  -5  12   3        0.81      -18.23     18.23 o 
  -4  12   3       34.61       50.75     16.99 o 
  -3  12   3      625.04      578.38     30.11 o 
  -2  12   3      386.82      385.82     21.91 o 
  -1  12   3      888.59      884.91     41.72 o 
   0  12   3        4.75       18.38     10.23 o 
   1  12   3      235.29      230.59     19.57 o 
   2  12   3      119.79      139.33     17.90 o 
   3  12   3       70.27       62.76     18.23 o 
   4  12   3      120.22       83.17     20.87 o 
   5  12   3       52.03       71.12     19.87 o 
   6  12   3        5.66      -20.27     20.27 o 
   7  12   3        8.78        3.35     20.71 o 
   8  12   3        0.21       19.34     23.02 o 
   9  12   3        0.07       27.03     26.09 o 
 -10  13   3      187.13      172.69     30.61 o 
  -9  13   3       43.67       63.93     23.42 o 
  -8  13   3       38.69       48.04     21.11 o 
  -7  13   3       10.38       13.82     19.87 o 
  -6  13   3        1.04      -16.93     18.60 o 
  -5  13   3      479.20      464.10     26.66 o 
  -4  13   3      476.24      460.55     25.53 o 
  -3  13   3       88.74       99.46     18.37 o 
  -2  13   3      162.19      154.29     20.51 o 
  -1  13   3       20.08       12.14     15.86 o 
   0  13   3      962.36      965.71     31.07 o 
   1  13   3      291.21      309.88     21.48 o 
   2  13   3      447.99      445.30     24.86 o 
   3  13   3      119.09       91.33     20.01 o 
   4  13   3      108.38       89.45     21.01 o 
   5  13   3      608.68      641.20     31.85 o 
   6  13   3        1.63        0.84     20.54 o 
   7  13   3        9.21       -9.67     21.58 o 
   8  13   3       15.92      -23.85     23.85 o 
   9  13   3       79.07       47.57     28.00 o 
  -9  14   3        0.90      -14.25     23.42 o 
  -8  14   3       63.69       71.96     23.58 o 
  -7  14   3       26.52       54.90     20.07 o 
  -6  14   3       23.15       65.80     18.33 o 
  -5  14   3      170.54      187.00     22.11 o 
  -4  14   3      166.28      160.98     20.44 o 
  -3  14   3      132.30      120.57     20.41 o 
  -2  14   3     1953.84     1845.49     55.73 o 
  -1  14   3      109.69       77.81     19.37 o 
   0  14   3      387.05      333.59     16.91 o 
   1  14   3      812.70      789.27     37.27 o 
   2  14   3      356.35      343.53     24.35 o 
   3  14   3      344.08      369.83     25.53 o 
   4  14   3       14.17        6.49     20.04 o 
   5  14   3       36.35        6.19     20.61 o 
   6  14   3      115.70      132.61     23.42 o 
   7  14   3       37.93       50.21     24.45 o 
   8  14   3        1.95       -0.94     25.16 o 
  -9  15   3        0.85      -23.72     23.72 o 
  -8  15   3       73.28       63.83     24.59 o 
  -7  15   3        1.95       10.20     22.11 o 
  -6  15   3      269.52      288.44     25.93 o 
  -5  15   3        5.31       23.38     18.40 o 
  -4  15   3       94.18       89.09     20.37 o 
  -3  15   3     1481.02     1463.79     45.50 o 
  -2  15   3      307.83      285.12     24.15 o 
  -1  15   3        0.51      -18.53     18.53 o 
   0  15   3      924.56      799.36     26.82 o 
   1  15   3       89.73       75.47     21.18 o 
   2  15   3       31.20        2.07     19.20 o 
   3  15   3        0.99      -12.08     19.40 o 
   4  15   3      159.26      200.62     22.71 o 
   5  15   3       26.66       60.42     21.58 o 
   6  15   3       12.57       25.42     23.05 o 
   7  15   3      527.94      537.50     35.66 o 
   8  15   3        1.89       12.34     25.86 o 
  -9  16   3        4.90       -6.19     26.23 o 
  -8  16   3        6.36        8.56     22.82 o 
  -7  16   3       48.33       80.29     23.92 o 
  -6  16   3      128.81      138.80     24.32 o 
  -5  16   3       73.63       88.32     21.18 o 
  -4  16   3      286.75      331.96     25.56 o 
  -3  16   3       39.82       10.47     21.34 o 
  -2  16   3      132.50      124.38     22.11 o 
  -1  16   3      580.19      507.66     28.97 o 
   0  16   3       26.90       38.39     13.41 o 
   1  16   3       11.41       10.34     18.97 o 
   2  16   3      391.77      325.13     26.76 o 
   3  16   3       52.89       52.76     21.48 o 
   4  16   3       57.51       28.10     21.85 o 
   5  16   3       56.48      117.15     23.02 o 
   6  16   3       21.88       15.66     24.32 o 
   7  16   3       86.72       61.49     29.34 o 
   8  16   3        7.37       20.27     26.19 o 
  -8  17   3        4.81      -11.94     25.26 o 
  -7  17   3       40.54       27.16     25.69 o 
  -6  17   3        5.58       14.32     22.15 o 
  -5  17   3      349.01      378.99     27.80 o 
  -4  17   3       94.36      103.37     21.78 o 
  -3  17   3       22.42       24.22     19.44 o 
  -2  17   3        2.84       14.25     19.20 o 
  -1  17   3       44.71       27.10     19.80 o 
   0  17   3      463.10      431.23     18.86 o 
   1  17   3      147.06      114.65     23.35 o 
   2  17   3       90.23       88.92     23.18 o 
   3  17   3        0.88        0.00     20.47 o 
   4  17   3        7.17        0.00     21.95 o 
   5  17   3      165.55      161.58     25.93 o 
   6  17   3       60.09       46.23     26.16 o 
   7  17   3        9.14      -27.53     27.53 o 
  -8  18   3        5.47       24.92     25.83 o 
  -7  18   3       27.88       35.43     25.46 o 
  -6  18   3        4.90      -25.99     25.99 o 
  -5  18   3        0.00      -13.95     24.02 o 
  -4  18   3       66.54       63.33     22.85 o 
  -3  18   3       26.46        8.13     22.18 o 
  -2  18   3       33.41       -5.65     22.11 o 
  -1  18   3       16.21       12.55     20.41 o 
   0  18   3        2.46        9.50     14.20 o 
   1  18   3       20.15       18.13     21.38 o 
   2  18   3        1.09       13.08     20.17 o 
   3  18   3       62.29       95.44     24.05 o 
   4  18   3       10.59       23.32     22.15 o 
   5  18   3       11.10        7.56     24.69 o 
   6  18   3        5.04       37.33     25.86 o 
   7  18   3       15.56       20.37     28.97 o 
  -7  19   3       55.41       70.09     27.97 o 
  -6  19   3        8.37        7.96     23.55 o 
  -5  19   3        2.52        6.42     22.38 o 
  -4  19   3        5.59       14.12     22.95 o 
  -3  19   3       79.82       90.16     23.25 o 
  -2  19   3       55.01       93.60     22.92 o 
  -1  19   3      195.86      209.15     25.42 o 
   0  19   3       16.11        3.58     15.71 o 
   1  19   3        2.01      -22.78     22.78 o 
   2  19   3      111.02       92.33     25.49 o 
   3  19   3       66.18       87.61     23.28 o 
   4  19   3        4.42      -16.99     24.32 o 
   5  19   3        4.01       -2.94     24.76 o 
   6  19   3        0.17      -26.86     26.86 o 
  -6  20   3       14.14       15.62     26.86 o 
  -5  20   3       11.71       40.91     23.99 o 
  -4  20   3       60.99       12.18     26.19 o 
  -3  20   3        3.55        6.36     22.75 o 
  -2  20   3        0.47       24.42     22.41 o 
  -1  20   3        4.14      -22.75     22.75 o 
   0  20   3       33.41       49.25     16.92 o 
   1  20   3      161.88      132.24     27.60 o 
   2  20   3        0.00        4.62     23.55 o 
   3  20   3      125.19       98.29     27.57 o 
   4  20   3       17.73       55.80     24.96 o 
   5  20   3        0.22      -27.80     27.80 o 
  -5  21   3       57.60      100.69     25.79 o 
  -4  21   3       23.35       69.15     24.62 o 
  -3  21   3      173.95      214.20     29.37 o 
  -2  21   3        0.16       14.35     23.08 o 
  -1  21   3        7.64      -21.64     24.59 o 
   0  21   3        4.51       -2.50     18.90 o 
   1  21   3       75.25       89.96     26.70 o 
   2  21   3       36.72       87.88     25.59 o 
   3  21   3        0.01      -26.06     26.06 o 
   4  21   3       44.46       76.51     25.93 o 
  -4  22   3       35.73       38.54     27.93 o 
  -3  22   3        2.15      -15.32     26.03 o 
  -2  22   3       15.16       25.36     24.66 o 
  -1  22   3      110.00       87.78     27.23 o 
   0  22   3        4.34       21.33     21.03 o 
   1  22   3       41.56       48.07     26.26 o 
   2  22   3       28.54       54.70     26.06 o 
   3  22   3        1.48       48.34     25.06 o 
  -2  23   3        3.55        7.53     27.13 o 
  -1  23   3        9.19       18.97     27.13 o 
   0  23   3       42.12       27.92     19.46 o 
   1  23   3       42.71       43.39     27.77 o 
 -12   0   4       80.38       47.17     27.10 o 
 -11   0   4       11.71       -7.76     20.98 o 
 -10   0   4       20.80       33.85     17.80 o 
  -9   0   4        0.37       31.08     15.36 o 
  -8   0   4      171.64      186.17     18.67 o 
  -7   0   4       68.08       72.03     15.29 o 
  -6   0   4     1254.53     1112.26     46.87 o 
  -5   0   4       31.78       18.67     12.14 o 
  -4   0   4     6882.32     6541.19    105.11 o 
  -3   0   4       13.11       11.74      9.94 o 
  -2   0   4     3636.60     3418.68     76.41 o 
  -1   0   4     6333.75     6357.10     97.45 o 
   0   0   4       27.09       35.34      6.58 o 
   1   0   4    13781.60    13620.38    143.52 o 
   2   0   4      871.52      860.06     41.78 o 
   3   0   4     6174.44     6480.14    104.31 o 
   4   0   4      760.98      685.96     35.63 o 
   5   0   4     2448.48     2082.68     63.39 o 
   6   0   4      507.19      554.89     24.99 o 
   7   0   4       42.39       31.88     17.60 o 
   8   0   4        6.03       21.08     17.16 o 
   9   0   4       97.78       87.92     22.08 o 
  10   0   4       25.01       45.56     22.28 o 
 -12   1   4        0.07      -14.42     24.29 o 
 -11   1   4       20.83        5.99     21.71 o 
 -10   1   4       69.52       86.28     20.67 o 
  -9   1   4       13.28        6.19     17.03 o 
  -8   1   4       66.96       59.58     16.66 o 
  -7   1   4       78.55       71.96     15.86 o 
  -6   1   4     1669.80     1510.56     52.19 o 
  -5   1   4      384.75      366.88     23.42 o 
  -4   1   4     3733.52     3769.24     81.39 o 
  -3   1   4       24.80       23.69     10.30 o 
  -2   1   4      437.79      458.55     21.14 o 
  -1   1   4      333.86      305.33     17.80 o 
   0   1   4      964.81      907.86     43.17 o 
   1   1   4      698.60      798.27     35.76 o 
   2   1   4      159.23      149.67     12.31 o 
   3   1   4      314.78      356.81     16.79 o 
   4   1   4     2504.84     2343.52     64.50 o 
   5   1   4        7.99       17.20     13.41 o 
   6   1   4       75.96       94.17     15.42 o 
   7   1   4       85.16       84.00     17.43 o 
   8   1   4      163.52      141.31     21.21 o 
   9   1   4        4.03        7.13     18.90 o 
  10   1   4        8.89       10.91     22.68 o 
 -12   2   4        5.44       41.62     24.15 o 
 -11   2   4       76.16       74.13     23.79 o 
 -10   2   4       59.70       54.19     20.01 o 
  -9   2   4       34.24       36.73     17.50 o 
  -8   2   4      509.72      487.62     24.72 o 
  -7   2   4       12.66       10.87     14.99 o 
  -6   2   4       29.28       21.48     14.18 o 
  -5   2   4       36.09       11.88     12.88 o 
  -4   2   4      491.33      556.03     28.27 o 
  -3   2   4     1804.22     1902.63     58.88 o 
  -2   2   4     6116.70     5973.19     99.42 o 
  -1   2   4      872.30      902.68     41.18 o 
   0   2   4      264.07      293.25     12.49 o 
   1   2   4     1034.05     1122.43     44.49 o 
   2   2   4     2958.03     2830.90     71.79 o 
   3   2   4      465.46      468.92     22.61 o 
   4   2   4       71.33       71.96     12.91 o 
   5   2   4      191.03      184.93     18.77 o 
   6   2   4      333.35      357.72     22.41 o 
   7   2   4        2.74      -17.03     17.03 o 
   8   2   4      157.07      130.13     20.98 o 
   9   2   4        9.51       19.14     19.14 o 
  10   2   4      121.46      139.33     23.32 o 
 -12   3   4        0.97      -16.59     25.02 o 
 -11   3   4        0.22       34.72     20.87 o 
 -10   3   4       11.11        7.03     19.27 o 
  -9   3   4       33.47       50.31     17.30 o 
  -8   3   4        1.23        0.57     16.06 o 
  -7   3   4        0.58       23.12     14.69 o 
  -6   3   4       39.72       48.54     13.65 o 
  -5   3   4      659.14      678.27     36.80 o 
  -4   3   4      102.30      135.05     12.58 o 
  -3   3   4      372.47      330.65     17.26 o 
  -2   3   4       59.55       57.81     10.44 o 
  -1   3   4     2550.23     2815.08     67.91 o 
   0   3   4      326.03      293.15     25.88 o 
   1   3   4       17.96       23.32      9.73 o 
   2   3   4     1201.07     1295.62     52.46 o 
   3   3   4       38.00       66.61     11.68 o 
   4   3   4      605.99      627.19     31.41 o 
   5   3   4       20.79       52.39     14.99 o 
   6   3   4      132.17      125.32     19.87 o 
   7   3   4       26.75       22.65     16.83 o 
   8   3   4        5.32        7.93     16.29 o 
   9   3   4       23.23      -12.21     21.01 o 
  10   3   4        1.21        1.87     21.18 o 
 -12   4   4        0.51       -4.98     22.65 o 
 -11   4   4      156.36      150.31     26.46 o 
 -10   4   4        0.93      -15.86     20.51 o 
  -9   4   4       81.63       62.39     19.97 o 
  -8   4   4      148.46      132.74     18.90 o 
  -7   4   4       47.35       60.82     16.46 o 
  -6   4   4      344.45      321.89     19.84 o 
  -5   4   4       65.96       62.96     13.72 o 
  -4   4   4     1065.80     1041.71     47.77 o 
  -3   4   4     4526.98     4801.34     90.06 o 
  -2   4   4     1594.56     1805.45     57.64 o 
  -1   4   4        0.26       -0.23      9.84 o 
   0   4   4      438.89      452.70     16.14 o 
   1   4   4     1146.82     1057.20     47.07 o 
   2   4   4       29.69       25.09     11.24 o 
   3   4   4      496.56      520.40     25.66 o 
   4   4   4      392.14      372.00     19.50 o 
   5   4   4       15.46       17.86     14.59 o 
   6   4   4      146.52      142.78     20.17 o 
   7   4   4        2.13      -11.84     17.80 o 
   8   4   4      190.12      207.68     22.88 o 
   9   4   4        7.15       -6.66     19.50 o 
  10   4   4      147.15      149.87     28.03 o 
 -11   5   4        1.41      -22.75     22.75 o 
 -10   5   4        5.88       21.51     19.10 o 
  -9   5   4       58.12       32.95     21.14 o 
  -8   5   4      101.87      105.35     18.63 o 
  -7   5   4        9.58        9.94     15.72 o 
  -6   5   4      450.61      393.78     21.44 o 
  -5   5   4       18.36       26.80     12.55 o 
  -4   5   4      124.32      103.14     13.68 o 
  -3   5   4       52.20       51.99     11.47 o 
  -2   5   4      165.06      176.40     13.48 o 
  -1   5   4     5511.38     5479.68     97.92 o 
   0   5   4      300.64      235.91     13.72 o 
   1   5   4      117.44      160.21     12.81 o 
   2   5   4      776.95      728.22     39.78 o 
   3   5   4      271.07      285.16     16.86 o 
   4   5   4      322.87      330.02     18.87 o 
   5   5   4       58.29       73.80     16.19 o 
   6   5   4        3.54        4.45     17.63 o 
   7   5   4       25.72       25.02     17.90 o 
   8   5   4       84.73       94.97     21.95 o 
   9   5   4       50.12       89.55     22.31 o 
  10   5   4        1.84      -24.05     24.05 o 
 -11   6   4       17.66      -13.58     23.35 o 
 -10   6   4      116.98       89.32     23.89 o 
  -9   6   4      147.54      152.61     21.74 o 
  -8   6   4       73.95       58.74     18.57 o 
  -7   6   4       24.97       37.80     16.12 o 
  -6   6   4     1543.75     1502.83     51.35 o 
  -5   6   4     1395.45     1444.09     53.32 o 
  -4   6   4     1735.82     1690.54     56.20 o 
  -3   6   4     1782.94     2048.86     61.65 o 
  -2   6   4      410.59      417.63     20.91 o 
  -1   6   4     1102.55     1287.49     49.98 o 
   0   6   4      218.82      241.37      9.51 o 
   1   6   4        4.62        5.92     11.14 o 
   2   6   4      827.92      817.74     39.91 o 
   3   6   4     3430.48     3408.01     80.89 o 
   4   6   4      262.19      259.23     19.14 o 
   5   6   4      837.15      839.65     40.18 o 
   6   6   4     1160.20     1251.96     44.49 o 
   7   6   4        0.38       23.08     16.99 o 
   8   6   4       91.81       69.52     22.85 o 
   9   6   4       21.09       -5.32     21.48 o 
  10   6   4        5.24       24.76     23.38 o 
 -11   7   4       13.04       24.12     23.25 o 
 -10   7   4       29.66       -5.85     21.61 o 
  -9   7   4       16.74       30.98     19.00 o 
  -8   7   4      159.49      185.33     20.21 o 
  -7   7   4      314.17      314.96     22.58 o 
  -6   7   4      210.04      165.16     20.04 o 
  -5   7   4      231.45      217.85     18.03 o 
  -4   7   4     1346.08     1212.76     50.11 o 
  -3   7   4       21.58       36.06     12.98 o 
  -2   7   4        0.56       -6.62     12.04 o 
  -1   7   4      378.59      372.81     17.66 o 
   0   7   4     1326.53     1167.24     62.17 o 
   1   7   4      116.42      106.75     12.91 o 
   2   7   4      239.66      269.57     16.12 o 
   3   7   4       92.48       90.79     16.39 o 
   4   7   4     1534.40     1531.87     54.93 o 
   5   7   4       23.13       27.33     16.46 o 
   6   7   4      287.55      306.50     24.22 o 
   7   7   4       11.20       -7.53     19.34 o 
   8   7   4      117.69      143.15     24.02 o 
   9   7   4        1.92       12.78     21.51 o 
  10   7   4        0.04       -2.04     24.69 o 
 -11   8   4       45.84       37.00     22.85 o 
 -10   8   4        8.53        5.12     21.41 o 
  -9   8   4       20.49        5.39     19.97 o 
  -8   8   4       48.38       33.32     17.66 o 
  -7   8   4        2.70        3.78     17.30 o 
  -6   8   4       23.70       48.81     16.33 o 
  -5   8   4       36.31       46.80     14.62 o 
  -4   8   4       69.26       98.32     14.55 o 
  -3   8   4      782.01      904.72     44.63 o 
  -2   8   4     1120.09     1041.17     46.87 o 
  -1   8   4       11.83       31.98     12.14 o 
   0   8   4       71.05       70.11      9.22 o 
   1   8   4     2028.24     2069.77     63.43 o 
   2   8   4     1758.46     1814.15     59.15 o 
   3   8   4     2781.48     2537.75     70.69 o 
   4   8   4      228.30      232.54     19.20 o 
   5   8   4      404.90      446.97     23.99 o 
   6   8   4        0.13      -19.47     19.47 o 
   7   8   4       39.81       68.98     20.04 o 
   8   8   4      205.34      242.44     26.83 o 
   9   8   4       65.11       69.22     24.29 o 
  10   8   4      121.30      180.05     29.37 o 
 -11   9   4        3.45       21.31     23.32 o 
 -10   9   4       43.35       32.55     23.45 o 
  -9   9   4      141.39      143.35     23.02 o 
  -8   9   4       49.88       60.32     19.07 o 
  -7   9   4       13.80       41.35     17.56 o 
  -6   9   4      231.98      207.28     22.31 o 
  -5   9   4      263.41      256.29     20.91 o 
  -4   9   4      238.92      229.09     17.93 o 
  -3   9   4       12.98       36.30     13.35 o 
  -2   9   4       10.48       21.41     12.88 o 
  -1   9   4      701.18      698.68     37.10 o 
   0   9   4       78.66       73.18      9.86 o 
   1   9   4      403.11      377.02     18.77 o 
   2   9   4      289.37      279.60     19.14 o 
   3   9   4      689.15      679.67     33.39 o 
   4   9   4      160.64      165.76     19.50 o 
   5   9   4      310.37      309.75     24.15 o 
   6   9   4       12.47       31.18     18.43 o 
   7   9   4        0.03        9.57     19.27 o 
   8   9   4        7.43       23.82     20.61 o 
   9   9   4        1.37        7.73     23.25 o 
  10   9   4        9.01      -14.89     25.89 o 
 -11  10   4      174.75      206.44     28.50 o 
 -10  10   4        1.42      -22.15     22.15 o 
  -9  10   4      103.64      113.88     23.08 o 
  -8  10   4        0.12       14.79     18.00 o 
  -7  10   4       26.59        8.76     19.47 o 
  -6  10   4      122.66      123.24     20.51 o 
  -5  10   4        0.33       38.87     15.32 o 
  -4  10   4     1123.95     1182.55     46.60 o 
  -3  10   4     1382.61     1430.47     51.72 o 
  -2  10   4       15.05       11.81     13.28 o 
  -1  10   4      121.28      128.39     15.02 o 
   0  10   4       36.58       44.27     10.05 o 
   1  10   4     3317.49     3328.25     75.04 o 
   2  10   4      144.06      130.27     17.03 o 
   3  10   4      199.87      158.90     19.80 o 
   4  10   4      246.93      243.68     21.78 o 
   5  10   4       79.93       40.81     20.71 o 
   6  10   4       69.54       52.72     20.67 o 
   7  10   4      120.95      154.02     23.42 o 
   8  10   4       57.54       67.31     24.15 o 
   9  10   4        1.54       -6.89     23.95 o 
 -10  11   4        6.74       -3.78     24.92 o 
  -9  11   4      134.03      174.49     25.12 o 
  -8  11   4       33.84       51.65     20.07 o 
  -7  11   4        2.40       15.56     18.00 o 
  -6  11   4      111.96       77.48     20.87 o 
  -5  11   4      301.96      307.91     22.68 o 
  -4  11   4        9.75      -13.25     17.43 o 
  -3  11   4      242.70      265.62     20.64 o 
  -2  11   4       21.65       10.24     15.25 o 
  -1  11   4     2196.75     2155.74     63.90 o 
   0  11   4      359.39      377.81     14.23 o 
   1  11   4      757.49      709.08     38.44 o 
   2  11   4       43.35       50.15     16.16 o 
   3  11   4      531.89      499.53     28.40 o 
   4  11   4       42.39       19.97     18.73 o 
   5  11   4      671.46      608.95     29.57 o 
   6  11   4       21.00       38.10     19.60 o 
   7  11   4       12.17       27.43     20.34 o 
   8  11   4       10.42       21.58     23.35 o 
   9  11   4       76.66      107.02     26.60 o 
 -10  12   4        3.78       25.16     22.71 o 
  -9  12   4        7.81       -4.38     22.31 o 
  -8  12   4       67.40       77.34     22.71 o 
  -7  12   4      313.54      365.18     26.33 o 
  -6  12   4      428.42      362.87     27.00 o 
  -5  12   4        7.21       48.21     17.03 o 
  -4  12   4      355.20      317.57     23.65 o 
  -3  12   4     1555.48     1619.22     52.79 o 
  -2  12   4       69.31       79.42     17.80 o 
  -1  12   4       93.93       68.38     17.46 o 
   0  12   4       52.01       48.22     11.36 o 
   1  12   4       48.68       51.72     17.63 o 
   2  12   4        1.60      -16.96     16.96 o 
   3  12   4     1361.16     1326.20     46.97 o 
   4  12   4        6.31       26.53     18.67 o 
   5  12   4      350.95      381.40     25.76 o 
   6  12   4        9.95      -11.37     19.87 o 
   7  12   4      100.07      109.36     24.32 o 
   8  12   4       42.51       47.47     26.80 o 
   9  12   4       19.09       17.80     26.16 o 
 -10  13   4        5.04       36.06     22.71 o 
  -9  13   4        8.43       21.31     23.12 o 
  -8  13   4        4.46      -21.44     21.44 o 
  -7  13   4        0.10        9.37     20.54 o 
  -6  13   4        7.08        5.85     19.74 o 
  -5  13   4      604.53      550.95     29.20 o 
  -4  13   4       47.90       33.82     19.37 o 
  -3  13   4       52.34       53.96     20.04 o 
  -2  13   4       17.57        6.46     16.56 o 
  -1  13   4      580.40      544.36     29.57 o 
   0  13   4        2.11       -4.18     11.75 o 
   1  13   4      108.98      105.11     19.07 o 
   2  13   4        1.21       13.72     17.63 o 
   3  13   4      150.90      123.31     22.78 o 
   4  13   4        7.98       12.21     19.17 o 
   5  13   4        7.31        8.50     20.64 o 
   6  13   4       33.87       28.80     21.91 o 
   7  13   4       84.30      116.18     24.32 o 
   8  13   4       29.85       40.11     25.39 o 
  -9  14   4        6.57        8.66     22.75 o 
  -8  14   4       15.04        4.45     22.92 o 
  -7  14   4       38.08       13.95     23.42 o 
  -6  14   4      175.24      191.12     23.12 o 
  -5  14   4        7.85      -16.43     18.77 o 
  -4  14   4       90.02      117.56     20.41 o 
  -3  14   4        6.81       37.00     16.99 o 
  -2  14   4       65.46       63.93     18.60 o 
  -1  14   4      912.03      797.06     38.81 o 
   0  14   4        4.30       15.18     12.24 o 
   1  14   4     1447.57     1251.16     43.86 o 
   2  14   4       31.18        8.66     18.67 o 
   3  14   4      746.50      730.36     34.86 o 
   4  14   4        5.04        9.10     18.57 o 
   5  14   4       62.03       77.41     21.38 o 
   6  14   4        3.60       11.51     22.41 o 
   7  14   4       18.08       37.33     24.42 o 
   8  14   4        4.68      -27.26     27.26 o 
  -9  15   4        0.17      -25.76     25.76 o 
  -8  15   4       10.60       18.43     21.51 o 
  -7  15   4        9.27        5.99     21.44 o 
  -6  15   4       33.55       -4.08     22.01 o 
  -5  15   4        2.79      -19.10     19.10 o 
  -4  15   4       12.36       13.21     18.57 o 
  -3  15   4       76.20       89.52     19.84 o 
  -2  15   4       11.61       16.96     18.06 o 
  -1  15   4        0.56       -2.68     18.53 o 
   0  15   4        3.95        2.42     14.69 o 
   1  15   4       11.89       25.73     19.27 o 
   2  15   4        9.48       25.49     18.57 o 
   3  15   4        2.47       -3.75     20.37 o 
   4  15   4        6.24       23.92     20.87 o 
   5  15   4       27.60       14.42     23.05 o 
   6  15   4        0.03       24.89     22.75 o 
   7  15   4        6.89       16.96     26.26 o 
   8  15   4       13.88       71.79     25.49 o 
  -8  16   4       19.91        1.94     24.52 o 
  -7  16   4        0.60       35.39     22.31 o 
  -6  16   4        0.10       27.67     22.21 o 
  -5  16   4       30.19       34.09     22.21 o 
  -4  16   4       74.91       59.11     21.61 o 
  -3  16   4       19.34       20.47     20.01 o 
  -2  16   4       92.79       97.75     21.11 o 
  -1  16   4      407.94      388.26     26.73 o 
   0  16   4       11.19        9.09     23.90 o 
   1  16   4      401.91      382.61     26.19 o 
   2  16   4        0.15       -7.49     20.27 o 
   3  16   4       13.75       25.29     20.11 o 
   4  16   4        0.22       59.75     20.04 o 
   5  16   4        6.43        2.61     23.38 o 
   6  16   4       10.08        4.85     24.02 o 
   7  16   4       11.76      -26.46     26.46 o 
  -8  17   4        1.42       -1.00     25.02 o 
  -7  17   4       22.03       19.04     24.86 o 
  -6  17   4        0.01       27.36     22.61 o 
  -5  17   4      113.75      121.90     24.59 o 
  -4  17   4       26.89       21.74     21.41 o 
  -3  17   4       19.85       43.76     20.04 o 
  -2  17   4        3.94        0.74     19.84 o 
  -1  17   4      122.31      167.84     22.11 o 
   0  17   4      122.60      106.35     15.99 o 
   1  17   4      162.68      139.50     22.92 o 
   2  17   4       31.04        5.65     21.61 o 
   3  17   4       53.10       91.46     21.78 o 
   4  17   4       65.72       70.92     23.72 o 
   5  17   4      128.26      169.51     28.30 o 
   6  17   4        1.77      -22.08     26.19 o 
   7  17   4       10.48       47.00     27.10 o 
  -7  18   4       87.20       98.75     28.10 o 
  -6  18   4       59.79       60.38     26.19 o 
  -5  18   4       10.71       23.08     24.02 o 
  -4  18   4       41.16       55.43     22.71 o 
  -3  18   4      340.79      313.93     28.47 o 
  -2  18   4       56.60       45.40     22.48 o 
  -1  18   4        0.87       34.86     20.67 o 
   0  18   4        2.40      -12.93     14.55 o 
   1  18   4       35.36       36.87     21.24 o 
   2  18   4        1.60      -14.42     21.58 o 
   3  18   4      262.25      268.87     27.47 o 
   4  18   4        6.01        1.91     24.02 o 
   5  18   4       77.60       25.39     26.93 o 
   6  18   4       25.61       36.63     26.96 o 
  -7  19   4        3.22      -11.47     27.50 o 
  -6  19   4       53.29       81.59     25.96 o 
  -5  19   4      226.81      237.22     31.21 o 
  -4  19   4        5.18       32.55     22.48 o 
  -3  19   4       11.34       32.58     23.38 o 
  -2  19   4        0.98        7.83     22.11 o 
  -1  19   4       71.59       59.48     21.98 o 
   0  19   4        4.14       -0.36     15.59 o 
   1  19   4      144.76      161.01     26.09 o 
   2  19   4       19.25      -24.05     24.05 o 
   3  19   4      132.87      103.91     28.23 o 
   4  19   4        2.55       14.69     24.69 o 
   5  19   4      111.58      102.27     28.50 o 
  -6  20   4       13.35      -11.68     25.83 o 
  -5  20   4       28.57       36.70     25.29 o 
  -4  20   4      158.49      181.42     27.60 o 
  -3  20   4        0.02       -2.81     22.98 o 
  -2  20   4        3.63       29.74     22.21 o 
  -1  20   4      204.45      186.54     28.13 o 
   0  20   4       21.56        8.25     16.75 o 
   1  20   4      230.66      287.93     28.50 o 
   2  20   4       10.91       28.57     23.28 o 
   3  20   4       16.20      -19.57     25.79 o 
   4  20   4        9.14      -15.52     26.46 o 
  -5  21   4        7.38       19.84     25.93 o 
  -4  21   4       59.60       47.34     26.63 o 
  -3  21   4       20.79       20.74     25.76 o 
  -2  21   4        3.86      -24.62     26.26 o 
  -1  21   4       65.92       73.63     25.32 o 
   0  21   4       72.82      100.54     18.12 o 
   1  21   4        6.98       -8.76     24.32 o 
   2  21   4        0.42       24.15     24.62 o 
   3  21   4        2.19       19.54     25.93 o 
  -3  22   4       14.89       50.01     26.63 o 
  -2  22   4      128.61      184.09     27.70 o 
  -1  22   4       24.34        8.20     27.03 o 
   0  22   4        2.21      -22.43     22.43 o 
   1  22   4       52.53       63.83     26.56 o 
   2  22   4      124.03      133.61     29.64 o 
 -12   1   5       74.13      125.45     25.79 o 
 -11   1   5      109.26       70.92     24.89 o 
 -10   1   5       32.11       23.72     19.54 o 
  -9   1   5      301.19      277.26     24.66 o 
  -8   1   5        2.04       13.88     15.89 o 
  -7   1   5      366.25      369.43     21.78 o 
  -6   1   5      907.18      969.08     43.72 o 
  -5   1   5      763.57      814.42     41.32 o 
  -4   1   5     1211.58     1264.64     49.34 o 
  -3   1   5     5477.99     5443.38     95.78 o 
  -2   1   5       79.40       43.36     11.47 o 
  -1   1   5      671.57      809.47     37.20 o 
   0   1   5      411.11      496.09     16.65 o 
   1   1   5     3908.41     3889.90     79.35 o 
   2   1   5        0.46       -7.76     10.71 o 
   3   1   5     2116.50     2182.77     63.09 o 
   4   1   5      473.69      456.94     22.88 o 
   5   1   5        9.33       -7.16     14.79 o 
   6   1   5      429.45      412.95     25.69 o 
   7   1   5      114.62      122.87     19.74 o 
   8   1   5        0.20      -18.83     18.83 o 
   9   1   5      110.03       89.05     23.28 o 
  10   1   5       46.33       50.98     24.72 o 
 -12   2   5       10.10       21.68     24.35 o 
 -11   2   5        0.04      -20.31     22.58 o 
 -10   2   5       65.27       59.65     21.11 o 
  -9   2   5       28.62       64.90     18.23 o 
  -8   2   5       24.73       14.02     15.56 o 
  -7   2   5      383.39      381.27     22.48 o 
  -6   2   5      247.39      214.37     18.67 o 
  -5   2   5        1.84        4.18     13.21 o 
  -4   2   5     2405.29     2458.23     65.50 o 
  -3   2   5      227.49      224.47     13.78 o 
  -2   2   5      294.49      274.05     16.33 o 
  -1   2   5     1496.65     1489.75     52.09 o 
   0   2   5        4.73       17.28      7.03 o 
   1   2   5      102.55       82.30     11.68 o 
   2   2   5       10.68       11.54     11.21 o 
   3   2   5      624.31      539.14     28.54 o 
   4   2   5      166.64      170.95     16.12 o 
   5   2   5      109.44       92.53     18.33 o 
   6   2   5       52.92        9.07     18.17 o 
   7   2   5      264.54      264.12     23.02 o 
   8   2   5      183.65      159.47     22.78 o 
   9   2   5        3.85       44.33     19.97 o 
  10   2   5        2.43      -23.58     23.58 o 
 -12   3   5        1.07        5.95     23.95 o 
 -11   3   5       28.21       18.67     23.58 o 
 -10   3   5      177.56      155.93     25.96 o 
  -9   3   5       59.42       64.87     18.70 o 
  -8   3   5      440.18      394.48     26.29 o 
  -7   3   5      156.65      185.13     18.83 o 
  -6   3   5      616.54      587.38     27.50 o 
  -5   3   5     3198.79     2984.18     70.35 o 
  -4   3   5      361.90      314.56     16.63 o 
  -3   3   5      155.79      145.79     13.18 o 
  -2   3   5      147.56      189.68     13.35 o 
  -1   3   5      612.55      592.56     32.35 o 
   0   3   5     1008.02      993.19     32.17 o 
   1   3   5      547.61      673.55     34.66 o 
   2   3   5     5417.74     5169.33     94.44 o 
   3   3   5      146.32      156.13     15.46 o 
   4   3   5     1609.71     1490.45     54.73 o 
   5   3   5     1874.83     1875.84     54.70 o 
   6   3   5       14.64       24.82     18.40 o 
   7   3   5        2.79       -1.47     17.43 o 
   8   3   5        1.04       -7.16     19.17 o 
   9   3   5       41.54       49.85     22.35 o 
  10   3   5        1.96      -20.64     24.59 o 
 -11   4   5        1.09       23.38     22.18 o 
 -10   4   5       86.16       68.48     23.22 o 
  -9   4   5        8.82      -19.07     19.07 o 
  -8   4   5      124.87      130.74     19.30 o 
  -7   4   5      174.33      193.90     19.67 o 
  -6   4   5      360.12      317.64     19.90 o 
  -5   4   5        0.92       -1.37     13.31 o 
  -4   4   5     1111.71     1089.31     46.17 o 
  -3   4   5      502.83      531.88     26.76 o 
  -2   4   5      198.00      218.79     13.82 o 
  -1   4   5     1204.82     1215.87     48.51 o 
   0   4   5      913.27      860.27     51.74 o 
   1   4   5      152.96      145.12     13.78 o 
   2   4   5      313.85      274.35     16.09 o 
   3   4   5      930.31      928.30     45.53 o 
   4   4   5      785.87      825.43     39.37 o 
   5   4   5       54.31       77.91     17.30 o 
   6   4   5       83.57       60.12     20.04 o 
   7   4   5      147.44      135.89     22.68 o 
   8   4   5       20.47       17.26     20.24 o 
   9   4   5        1.04       27.97     20.91 o 
  10   4   5       21.15       42.18     24.39 o 
 -11   5   5       31.07       -3.61     24.15 o 
 -10   5   5       12.46       24.45     20.71 o 
  -9   5   5      275.35      285.19     24.79 o 
  -8   5   5        4.56        8.40     17.56 o 
  -7   5   5     1053.08     1036.86     40.71 o 
  -6   5   5      201.31      203.80     19.20 o 
  -5   5   5       13.42       20.71     13.95 o 
  -4   5   5       94.39       96.85     14.28 o 
  -3   5   5      410.53      374.95     19.30 o 
  -2   5   5      177.08      129.06     13.25 o 
  -1   5   5      210.96      194.43     14.18 o 
   0   5   5      169.62      153.31     12.80 o 
   1   5   5      716.75      762.44     37.74 o 
   2   5   5       98.12       85.07     14.28 o 
   3   5   5      880.49      911.44     43.22 o 
   4   5   5     2627.98     2561.40     66.67 o 
   5   5   5      313.82      368.56     22.31 o 
   6   5   5       64.91       84.40     19.77 o 
   7   5   5        0.14      -11.64     19.10 o 
   8   5   5      240.16      243.78     28.44 o 
   9   5   5       27.29       52.05     22.85 o 
  10   5   5       97.04      128.73     26.39 o 
 -11   6   5       22.83       25.93     22.55 o 
 -10   6   5        2.21       19.10     21.08 o 
  -9   6   5      237.98      264.72     25.49 o 
  -8   6   5       50.99       45.23     18.97 o 
  -7   6   5       21.01        0.00     17.66 o 
  -6   6   5        9.02        5.92     16.43 o 
  -5   6   5      487.62      524.85     22.68 o 
  -4   6   5       30.00       33.05     13.58 o 
  -3   6   5      556.72      492.03     29.37 o 
  -2   6   5      704.09      738.42     35.69 o 
  -1   6   5      371.80      383.68     20.77 o 
   0   6   5        7.24       17.15      7.78 o 
   1   6   5     1053.27      980.66     46.30 o 
   2   6   5      318.54      313.39     17.09 o 
   3   6   5        6.26       14.12     14.12 o 
   4   6   5        0.01       -1.10     16.09 o 
   5   6   5        7.62       14.89     16.99 o 
   6   6   5      141.75      125.05     21.71 o 
   7   6   5       31.16       40.61     21.14 o 
   8   6   5        4.61       28.07     20.64 o 
   9   6   5       11.27       16.26     23.02 o 
  10   6   5        0.97       15.82     24.96 o 
 -11   7   5      140.75      130.33     28.37 o 
 -10   7   5      197.65      268.26     26.29 o 
  -9   7   5      156.60      107.22     23.65 o 
  -8   7   5       64.95       77.21     19.47 o 
  -7   7   5       54.50       38.61     18.63 o 
  -6   7   5        0.68       -4.48     16.49 o 
  -5   7   5     1786.85     1850.58     54.46 o 
  -4   7   5       46.57       30.81     14.59 o 
  -3   7   5     1537.80     1498.65     54.09 o 
  -2   7   5       26.21       27.03     13.58 o 
  -1   7   5      493.91      505.25     26.70 o 
   0   7   5     1764.26     1596.55     39.91 o 
   1   7   5      377.94      377.89     18.87 o 
   2   7   5      297.79      291.55     19.04 o 
   3   7   5      412.01      384.72     22.58 o 
   4   7   5      308.36      305.60     22.15 o 
   5   7   5        2.07       28.30     17.36 o 
   6   7   5       23.08       54.96     19.07 o 
   7   7   5        2.45       -2.44     20.24 o 
   8   7   5      203.75      194.90     26.16 o 
   9   7   5        3.56       15.59     22.75 o 
 -11   8   5        0.22      -24.76     24.76 o 
 -10   8   5        9.73       13.05     23.79 o 
  -9   8   5       63.79       79.92     22.25 o 
  -8   8   5        3.59      -18.40     19.30 o 
  -7   8   5       12.66       47.27     17.33 o 
  -6   8   5        0.36       -8.87     16.79 o 
  -5   8   5       22.63       46.10     15.56 o 
  -4   8   5       57.49       51.72     14.79 o 
  -3   8   5       12.28       -3.68     13.62 o 
  -2   8   5      784.65      784.42     42.62 o 
  -1   8   5     1183.12     1182.11     49.81 o 
   0   8   5       75.69       72.29      9.81 o 
   1   8   5       28.44       48.54     13.82 o 
   2   8   5     1356.02     1383.90     50.72 o 
   3   8   5        4.85      -16.22     16.22 o 
   4   8   5      125.26      133.61     19.74 o 
   5   8   5      443.77      441.85     24.96 o 
   6   8   5       73.31       88.62     19.87 o 
   7   8   5        1.65       -4.98     20.31 o 
   8   8   5       22.95       -0.97     24.19 o 
   9   8   5        4.53       -3.98     24.09 o 
 -11   9   5        3.20      -26.53     26.53 o 
 -10   9   5        9.85       37.67     22.18 o 
  -9   9   5       91.81      117.66     22.85 o 
  -8   9   5      115.11      111.40     22.61 o 
  -7   9   5      975.52      945.60     36.43 o 
  -6   9   5      211.33      197.58     21.01 o 
  -5   9   5      436.58      411.88     23.42 o 
  -4   9   5      467.29      463.00     22.25 o 
  -3   9   5        5.47       -9.40     14.62 o 
  -2   9   5       10.49      -11.41     14.65 o 
  -1   9   5       23.35       29.51     13.35 o 
   0   9   5      102.31       88.43     11.44 o 
   1   9   5      495.19      503.94     23.05 o 
   2   9   5     2538.80     2408.28     65.57 o 
   3   9   5      365.85      330.02     22.58 o 
   4   9   5      862.34      854.10     41.55 o 
   5   9   5        1.34       24.25     17.16 o 
   6   9   5       66.86       47.64     21.74 o 
   7   9   5       67.01       39.48     21.54 o 
   8   9   5       99.21       78.21     25.32 o 
   9   9   5        0.04      -26.16     26.16 o 
 -10  10   5        5.07      -24.52     24.52 o 
  -9  10   5       28.52       59.18     21.98 o 
  -8  10   5        7.47       22.88     19.04 o 
  -7  10   5        0.02      -19.94     19.94 o 
  -6  10   5      155.08      126.82     21.41 o 
  -5  10   5      262.85      272.18     21.41 o 
  -4  10   5       57.84       61.19     16.66 o 
  -3  10   5      250.23      233.94     19.47 o 
  -2  10   5      122.94      105.71     17.50 o 
  -1  10   5      300.54      309.41     19.84 o 
   0  10   5      366.36      343.88     16.56 o 
   1  10   5        2.66      -15.36     15.36 o 
   2  10   5      260.13      239.86     20.54 o 
   3  10   5      339.92      313.19     23.55 o 
   4  10   5       29.60       46.23     18.47 o 
   5  10   5        8.26       18.43     18.20 o 
   6  10   5       24.14       48.51     21.51 o 
   7  10   5       18.17        7.13     22.92 o 
   8  10   5       22.56       26.16     24.62 o 
   9  10   5        0.79       -6.32     26.46 o 
 -10  11   5        4.61       22.85     22.18 o 
  -9  11   5       37.36        1.81     24.79 o 
  -8  11   5        7.39       20.64     20.54 o 
  -7  11   5       81.15       74.20     21.34 o 
  -6  11   5       36.46       52.05     18.90 o 
  -5  11   5       23.45       13.58     18.63 o 
  -4  11   5       12.50       48.07     16.46 o 
  -3  11   5      407.62      358.52     22.95 o 
  -2  11   5      812.02      851.73     41.55 o 
  -1  11   5        5.68       30.81     15.96 o 
   0  11   5     1054.44     1050.78     81.19 o 
   1  11   5      248.98      225.81     20.81 o 
   2  11   5      461.21      474.84     25.29 o 
   3  11   5     1048.72      999.29     41.45 o 
   4  11   5      240.18      203.06     23.42 o 
   5  11   5        4.44       38.20     18.87 o 
   6  11   5       82.14       93.07     22.88 o 
   7  11   5        0.66       14.62     23.38 o 
   8  11   5        6.09       28.90     24.42 o 
   9  11   5       29.89       -1.04     27.43 o 
 -10  12   5        1.74       38.40     23.08 o 
  -9  12   5        8.59       45.46     22.88 o 
  -8  12   5       38.07       43.02     22.35 o 
  -7  12   5        0.03       17.66     20.67 o 
  -6  12   5        0.13      -14.38     20.44 o 
  -5  12   5        3.84        9.84     18.53 o 
  -4  12   5      540.06      522.01     25.83 o 
  -3  12   5       33.45       17.36     17.83 o 
  -2  12   5        2.99       13.52     16.66 o 
  -1  12   5        0.82       -7.56     16.09 o 
   0  12   5      325.01      295.94     16.03 o 
   1  12   5      356.16      307.10     22.98 o 
   2  12   5        0.02      -15.05     19.30 o 
   3  12   5       62.48       77.68     19.34 o 
   4  12   5       18.33        6.32     20.04 o 
   5  12   5        5.12      -18.77     20.11 o 
   6  12   5        3.33       -4.35     21.44 o 
   7  12   5        9.60       74.47     22.45 o 
   8  12   5        3.48      -26.90     26.90 o 
 -10  13   5       56.22       70.19     26.83 o 
  -9  13   5       48.33       54.76     23.89 o 
  -8  13   5        4.85        8.63     21.58 o 
  -7  13   5       13.12       31.45     21.24 o 
  -6  13   5        1.17       -2.31     18.93 o 
  -5  13   5      600.75      556.16     28.87 o 
  -4  13   5      238.56      234.07     23.58 o 
  -3  13   5      310.59      296.03     25.59 o 
  -2  13   5      275.98      249.26     22.35 o 
  -1  13   5      189.90      179.04     20.07 o 
   0  13   5       69.12      116.28     36.95 o 
   1  13   5     1236.91     1127.88     42.02 o 
   2  13   5       57.30       71.19     19.50 o 
   3  13   5        0.51       24.12     19.04 o 
   4  13   5        2.95       17.53     19.47 o 
   5  13   5      139.08      115.25     23.28 o 
   6  13   5      202.87      226.78     27.20 o 
   7  13   5       67.35       69.22     25.53 o 
   8  13   5       12.63       12.68     25.69 o 
  -9  14   5       81.88       93.07     25.32 o 
  -8  14   5        1.15      -24.86     24.86 o 
  -7  14   5        0.24      -17.80     22.15 o 
  -6  14   5      110.42      107.99     23.32 o 
  -5  14   5      163.78      199.75     23.45 o 
  -4  14   5        0.20      -18.47     18.47 o 
  -3  14   5      402.31      364.04     25.69 o 
  -2  14   5      397.10      468.45     25.79 o 
  -1  14   5      894.71      810.58     38.47 o 
   0  14   5       20.45      -23.63     23.63 o 
   1  14   5      180.20      178.37     21.81 o 
   2  14   5      235.13      180.01     23.89 o 
   3  14   5        4.36       12.68     18.83 o 
   4  14   5       96.48      102.00     23.25 o 
   5  14   5      211.93      198.08     26.13 o 
   6  14   5      130.94      136.02     25.02 o 
   7  14   5       31.08       36.36     26.66 o 
  -9  15   5       25.05      -13.21     27.67 o 
  -8  15   5       94.80       92.53     25.73 o 
  -7  15   5      593.67      576.47     34.93 o 
  -6  15   5       77.02      123.24     23.75 o 
  -5  15   5       47.10       26.46     21.78 o 
  -4  15   5      143.88      156.50     23.05 o 
  -3  15   5        7.23       24.09     18.60 o 
  -2  15   5        1.60      -14.92     19.00 o 
  -1  15   5      192.25      230.33     23.25 o 
   0  15   5      175.81      173.95     15.18 o 
   1  15   5       25.55       28.57     19.10 o 
   2  15   5       75.29      102.64     21.38 o 
   3  15   5      643.82      604.50     32.18 o 
   4  15   5      549.92      589.22     33.89 o 
   5  15   5      134.20      125.05     25.76 o 
   6  15   5       17.58       13.62     25.56 o 
   7  15   5        7.02       41.75     25.93 o 
  -8  16   5        4.50      -25.09     25.09 o 
  -7  16   5       55.15      -12.11     25.02 o 
  -6  16   5       83.50       65.77     25.89 o 
  -5  16   5      179.31      153.55     26.03 o 
  -4  16   5      301.19      305.33     27.10 o 
  -3  16   5       39.51       36.73     20.57 o 
  -2  16   5       15.68       19.77     20.14 o 
  -1  16   5       28.07       30.61     19.77 o 
   0  16   5        0.01        2.97     13.52 o 
   1  16   5      214.42      177.50     23.92 o 
   2  16   5      142.12      150.81     23.08 o 
   3  16   5       76.86       70.02     23.79 o 
   4  16   5       16.25       16.79     23.35 o 
   5  16   5        1.68       27.97     24.29 o 
   6  16   5       96.84      144.35     26.60 o 
   7  16   5        6.89       22.71     27.26 o 
  -8  17   5        0.03      -20.51     24.45 o 
  -7  17   5        0.33        6.82     25.32 o 
  -6  17   5       26.62       24.32     24.89 o 
  -5  17   5      341.10      326.04     28.50 o 
  -4  17   5        0.00      -21.85     21.85 o 
  -3  17   5       39.16       78.08     20.84 o 
  -2  17   5        4.94       25.06     19.70 o 
  -1  17   5      111.59       58.11     23.65 o 
   0  17   5      340.94      372.65     38.25 o 
   1  17   5      137.16       96.25     24.62 o 
   2  17   5       97.52       34.39     24.25 o 
   3  17   5        0.00        0.84     21.98 o 
   4  17   5       35.04       45.56     25.32 o 
   5  17   5       47.73       83.93     25.29 o 
   6  17   5       57.04       54.70     27.70 o 
  -7  18   5       10.66       41.82     24.55 o 
  -6  18   5       10.62       -1.04     24.69 o 
  -5  18   5       20.26       11.01     23.42 o 
  -4  18   5       27.11       24.69     22.35 o 
  -3  18   5       49.98       95.64     22.65 o 
  -2  18   5       53.06       43.82     22.68 o 
  -1  18   5       11.97        7.63     22.21 o 
   0  18   5       43.61       27.28     15.99 o 
   1  18   5        6.76      -15.39     22.38 o 
   2  18   5        4.04       24.82     22.95 o 
   3  18   5       23.37        0.94     23.95 o 
   4  18   5        2.79       24.45     24.69 o 
   5  18   5        6.51       44.89     25.02 o 
  -6  19   5       65.07       45.40     27.43 o 
  -5  19   5        0.08       18.37     23.22 o 
  -4  19   5       13.74       -0.94     23.42 o 
  -3  19   5      109.28       90.36     25.12 o 
  -2  19   5      225.63      232.13     29.07 o 
  -1  19   5        1.28       11.64     21.61 o 
   0  19   5       56.58       76.06     16.90 o 
   1  19   5      106.19       88.92     25.53 o 
   2  19   5       38.12      105.41     26.33 o 
   3  19   5        2.84        3.88     24.62 o 
   4  19   5       14.34       46.10     26.16 o 
   5  19   5       19.24       38.30     28.30 o 
  -5  20   5       22.48       70.99     24.02 o 
  -4  20   5        8.84      -16.69     24.69 o 
  -3  20   5        0.49       55.90     21.95 o 
  -2  20   5       17.24      -18.33     25.83 o 
  -1  20   5       92.61       70.22     27.13 o 
   0  20   5       19.28       68.54     48.01 o 
   1  20   5       15.75       14.38     26.06 o 
   2  20   5       52.13       80.42     26.86 o 
   3  20   5        0.50       12.21     24.45 o 
   4  20   5        2.71        3.24     28.03 o 
  -4  21   5       14.18       40.31     25.09 o 
  -3  21   5        0.32       33.52     24.82 o 
  -2  21   5       13.13        9.10     25.79 o 
  -1  21   5        7.02       -1.07     25.79 o 
   0  21   5        0.76        0.84     29.22 o 
   1  21   5       61.27       78.82     27.63 o 
   2  21   5       20.07       -8.33     27.36 o 
  -2  22   5       47.32       35.36     28.50 o 
  -1  22   5        0.01       38.07     24.69 o 
   0  22   5       14.58       28.62     26.04 o 
 -11   0   6       27.26       21.71     22.05 o 
 -10   0   6       29.10       58.28     20.84 o 
  -9   0   6       69.45       27.06     20.98 o 
  -8   0   6        7.66        9.53     16.96 o 
  -7   0   6      255.20      212.66     21.18 o 
  -6   0   6       28.74        3.14     16.79 o 
  -5   0   6     5570.37     5238.98     90.79 o 
  -4   0   6      960.84      979.79     44.66 o 
  -3   0   6      173.84      194.50     14.79 o 
  -2   0   6      411.02      378.23     22.25 o 
  -1   0   6      854.75      823.16     37.40 o 
   0   0   6     2349.11     2202.41     44.61 o 
   1   0   6     2817.53     2552.37     64.90 o 
   2   0   6      366.67      385.58     22.28 o 
   3   0   6      643.55      753.24     37.00 o 
   4   0   6     1375.24     1318.94     48.21 o 
   5   0   6       41.30       33.72     18.17 o 
   6   0   6       33.76       38.27     18.33 o 
   7   0   6       26.15       25.86     21.38 o 
   8   0   6        0.34        2.64     21.01 o 
   9   0   6       56.51       47.67     25.69 o 
 -11   1   6       34.98       56.03     22.45 o 
 -10   1   6       63.36       96.91     21.51 o 
  -9   1   6       14.36       33.69     18.23 o 
  -8   1   6        0.72        6.42     16.99 o 
  -7   1   6      546.66      510.57     26.43 o 
  -6   1   6      147.50      115.78     18.60 o 
  -5   1   6      804.72      851.36     39.58 o 
  -4   1   6        0.20        0.80     12.41 o 
  -3   1   6     1517.57     1605.63     54.03 o 
  -2   1   6       22.71       37.03     11.54 o 
  -1   1   6      926.93      886.18     42.22 o 
   0   1   6      242.50      260.50     10.44 o 
   1   1   6        3.45        9.00     11.37 o 
   2   1   6      204.71      230.06     16.09 o 
   3   1   6     1124.43     1120.66     44.69 o 
   4   1   6        7.63       36.83     14.69 o 
   5   1   6       23.04       17.66     16.19 o 
   6   1   6      115.70       90.02     20.34 o 
   7   1   6      327.04      363.61     28.03 o 
   8   1   6       28.43       18.10     22.58 o 
   9   1   6        8.32       14.75     23.55 o 
 -11   2   6        2.26        3.61     22.58 o 
 -10   2   6       10.76        0.87     20.87 o 
  -9   2   6       57.49       14.69     20.11 o 
  -8   2   6       33.42       50.21     16.22 o 
  -7   2   6        1.64       41.98     15.76 o 
  -6   2   6      107.01      118.12     17.16 o 
  -5   2   6      121.21      119.53     15.76 o 
  -4   2   6      201.43      260.33     16.53 o 
  -3   2   6     3541.59     3549.21     76.14 o 
  -2   2   6      292.88      354.67     18.43 o 
  -1   2   6     2031.17     2060.27     60.08 o 
   0   2   6      115.93      110.38      9.33 o 
   1   2   6      297.16      237.65     16.36 o 
   2   2   6      349.92      356.31     18.37 o 
   3   2   6      447.93      351.30     21.71 o 
   4   2   6      287.28      292.82     20.31 o 
   5   2   6      720.57      713.83     35.39 o 
   6   2   6      160.52      182.72     21.28 o 
   7   2   6       11.23       56.77     19.54 o 
   8   2   6       18.34       28.17     20.41 o 
   9   2   6      146.61      175.43     25.53 o 
 -11   3   6       10.30       22.92     23.89 o 
 -10   3   6       10.47       19.24     21.31 o 
  -9   3   6        5.35      -18.80     18.80 o 
  -8   3   6       39.63        3.21     18.90 o 
  -7   3   6      102.87       98.35     18.23 o 
  -6   3   6      237.95      247.79     19.14 o 
  -5   3   6       24.04        7.56     14.82 o 
  -4   3   6      402.07      439.34     21.11 o 
  -3   3   6      246.20      234.78     15.76 o 
  -2   3   6      252.53      239.39     15.82 o 
  -1   3   6       24.73       16.22     12.08 o 
   0   3   6       76.57       93.48     17.20 o 
   1   3   6      272.37      250.80     16.46 o 
   2   3   6      410.15      402.41     21.01 o 
   3   3   6       82.17       72.79     15.32 o 
   4   3   6        2.89       21.85     15.69 o 
   5   3   6       16.88       -9.03     17.16 o 
   6   3   6        0.96       20.54     16.49 o 
   7   3   6        4.54      -20.64     20.64 o 
   8   3   6       29.69       75.30     20.41 o 
   9   3   6        0.00       20.07     21.54 o 
 -11   4   6       21.90       13.85     23.79 o 
 -10   4   6       94.74      135.89     22.21 o 
  -9   4   6       27.39      -11.31     20.81 o 
  -8   4   6       10.35       -6.79     17.26 o 
  -7   4   6        0.20        7.86     16.59 o 
  -6   4   6      619.11      683.09     32.15 o 
  -5   4   6      129.14      139.57     16.56 o 
  -4   4   6     1725.80     1752.93     55.23 o 
  -3   4   6      879.19      863.43     39.81 o 
  -2   4   6        6.46       50.92     11.64 o 
  -1   4   6        0.59       11.04     11.74 o 
   0   4   6     1058.60      986.34     32.11 o 
   1   4   6        3.73       25.06     11.54 o 
   2   4   6      800.68      833.46     40.85 o 
   3   4   6      109.56      114.65     16.93 o 
   4   4   6      133.73      124.25     19.34 o 
   5   4   6      311.13      256.29     23.28 o 
   6   4   6      286.57      339.92     23.55 o 
   7   4   6       29.69       26.63     21.81 o 
   8   4   6        5.15       22.71     20.44 o 
   9   4   6       32.22       80.29     23.38 o 
 -11   5   6        4.00       27.20     21.51 o 
 -10   5   6       35.93       21.14     21.78 o 
  -9   5   6        0.00       17.73     18.73 o 
  -8   5   6        0.26      -15.62     18.67 o 
  -7   5   6       13.00        4.95     17.90 o 
  -6   5   6        3.40        8.93     16.99 o 
  -5   5   6      103.51      122.17     16.86 o 
  -4   5   6      526.96      514.05     27.06 o 
  -3   5   6      236.70      283.02     16.96 o 
  -2   5   6     1176.76     1232.33     48.04 o 
  -1   5   6      119.38      143.62     14.05 o 
   0   5   6      301.83      296.65     12.04 o 
   1   5   6       27.08       17.20     13.52 o 
   2   5   6      192.08      168.84     16.69 o 
   3   5   6      364.60      362.30     21.34 o 
   4   5   6       44.80       41.01     17.96 o 
   5   5   6       90.99       96.41     19.00 o 
   6   5   6       82.19       93.30     21.18 o 
   7   5   6       14.46      -11.78     21.71 o 
   8   5   6       30.37       28.97     23.75 o 
   9   5   6        0.41       30.41     24.15 o 
 -11   6   6       43.09       56.17     25.02 o 
 -10   6   6       37.06       45.63     22.38 o 
  -9   6   6      153.06      139.40     23.32 o 
  -8   6   6      428.11      416.80     27.20 o 
  -7   6   6       47.61       58.78     17.83 o 
  -6   6   6        8.28       18.63     16.26 o 
  -5   6   6      791.64      703.19     35.36 o 
  -4   6   6      269.81      294.29     19.50 o 
  -3   6   6      182.66      169.51     15.92 o 
  -2   6   6      189.79      188.51     16.29 o 
  -1   6   6       61.31       56.54     13.82 o 
   0   6   6       67.18       62.21     16.17 o 
   1   6   6     4872.15     4559.38     85.88 o 
   2   6   6     2885.22     2771.72     68.18 o 
   3   6   6     1623.08     1540.00     51.62 o 
   4   6   6     2962.65     2908.81     64.50 o 
   5   6   6      284.44      283.05     24.09 o 
   6   6   6       97.21      125.15     22.48 o 
   7   6   6      255.29      262.84     26.06 o 
   8   6   6        1.57      -23.35     23.35 o 
   9   6   6      150.82      173.26     29.07 o 
 -11   7   6       27.03       49.41     24.92 o 
 -10   7   6       28.25       26.36     22.18 o 
  -9   7   6       31.55       43.15     21.58 o 
  -8   7   6       47.73       67.98     19.74 o 
  -7   7   6      364.45      359.39     24.32 o 
  -6   7   6      107.44      120.77     19.37 o 
  -5   7   6      131.77      110.70     18.87 o 
  -4   7   6       40.32       32.45     15.29 o 
  -3   7   6      138.42      112.50     16.12 o 
  -2   7   6      541.08      580.48     33.22 o 
  -1   7   6     2293.92     2305.71     64.30 o 
   0   7   6        1.64        7.26     18.55 o 
   1   7   6      662.99      600.66     31.81 o 
   2   7   6       71.40       69.78     17.23 o 
   3   7   6     1004.44      902.27     42.42 o 
   4   7   6        1.94       -1.91     18.90 o 
   5   7   6        3.86        0.00     19.40 o 
   6   7   6       34.35        4.72     21.04 o 
   7   7   6       67.39      117.15     23.22 o 
   8   7   6        8.09      -10.67     22.68 o 
   9   7   6        0.74       21.01     25.12 o 
 -11   8   6       14.59       42.55     24.29 o 
 -10   8   6        2.86       25.29     22.31 o 
  -9   8   6        4.28       -4.92     19.74 o 
  -8   8   6      172.75      169.34     23.05 o 
  -7   8   6       24.57       36.53     18.13 o 
  -6   8   6      135.08      122.64     20.37 o 
  -5   8   6      150.82      135.35     18.57 o 
  -4   8   6       23.47       46.90     15.49 o 
  -3   8   6      520.37      483.27     25.26 o 
  -2   8   6      129.42      116.32     16.69 o 
  -1   8   6      626.24      672.55     34.42 o 
   0   8   6      918.00      909.66     29.93 o 
   1   8   6        1.15        8.16     15.25 o 
   2   8   6     4213.10     4111.87     77.71 o 
   3   8   6      545.19      555.09     26.76 o 
   4   8   6     1459.84     1374.94     46.73 o 
   5   8   6     1328.51     1192.18     40.31 o 
   6   8   6      156.63      132.48     25.16 o 
   7   8   6      328.21      278.47     29.17 o 
   8   8   6        5.53      -17.70     23.89 o 
   9   8   6        8.25       -1.07     25.32 o 
 -10   9   6       44.34       30.51     24.52 o 
  -9   9   6        4.65      -21.64     21.64 o 
  -8   9   6      127.70      171.42     21.85 o 
  -7   9   6       14.32       10.57     18.77 o 
  -6   9   6      221.99      186.67     22.71 o 
  -5   9   6      205.12      216.61     21.54 o 
  -4   9   6       13.27        3.38     16.93 o 
  -3   9   6      135.67      143.25     18.17 o 
  -2   9   6      253.91      259.87     19.87 o 
  -1   9   6        5.85      -15.59     15.59 o 
   0   9   6       65.21       46.20     11.63 o 
   1   9   6       71.14       90.79     17.56 o 
   2   9   6      462.35      472.76     25.76 o 
   3   9   6       10.83       -0.60     18.93 o 
   4   9   6      343.99      344.91     25.06 o 
   5   9   6       20.57       56.00     19.67 o 
   6   9   6        0.76       -8.33     20.87 o 
   7   9   6       25.48       43.12     23.42 o 
   8   9   6        1.78      -19.17     24.99 o 
 -10  10   6      110.15      122.84     26.66 o 
  -9  10   6       62.80       38.54     23.55 o 
  -8  10   6        6.67       -2.38     19.64 o 
  -7  10   6        9.06       23.58     19.47 o 
  -6  10   6      151.26      117.66     21.28 o 
  -5  10   6      125.51      104.94     20.31 o 
  -4  10   6      814.10      811.48     38.77 o 
  -3  10   6       39.53       36.06     17.03 o 
  -2  10   6       99.44       97.82     17.30 o 
  -1  10   6       52.75       47.04     16.96 o 
   0  10   6     2118.57     2042.20     50.63 o 
   1  10   6       29.25       25.12     17.96 o 
   2  10   6       44.68       67.81     18.30 o 
   3  10   6       93.60       86.11     20.04 o 
   4  10   6       31.38       58.41     18.67 o 
   5  10   6       43.10       27.10     20.84 o 
   6  10   6      257.85      252.57     27.53 o 
   7  10   6       58.88       58.51     24.76 o 
   8  10   6       28.08       93.74     24.76 o 
 -10  11   6       51.56       60.82     24.89 o 
  -9  11   6        1.71      -23.48     23.48 o 
  -8  11   6       27.45       -4.18     21.44 o 
  -7  11   6       29.01       26.13     20.54 o 
  -6  11   6      402.11      451.52     26.96 o 
  -5  11   6       88.06       74.30     20.01 o 
  -4  11   6      196.58      177.87     20.77 o 
  -3  11   6      139.75      163.75     19.67 o 
  -2  11   6      915.58      978.98     42.65 o 
  -1  11   6        0.10       18.90     16.49 o 
   0  11   6      102.78      100.32     21.56 o 
   1  11   6        0.36        2.38     16.93 o 
   2  11   6     1237.75     1131.23     42.02 o 
   3  11   6        2.73       17.76     18.00 o 
   4  11   6      477.96      469.49     28.74 o 
   5  11   6        5.19       28.97     20.21 o 
   6  11   6       86.28       55.97     24.55 o 
   7  11   6       23.07      -18.47     24.89 o 
   8  11   6       22.63       16.86     26.29 o 
 -10  12   6        2.26       35.39     24.32 o 
  -9  12   6        0.00       -3.81     24.49 o 
  -8  12   6      343.12      361.80     28.23 o 
  -7  12   6       79.77       96.31     22.25 o 
  -6  12   6       73.96       77.95     22.15 o 
  -5  12   6      219.68      224.71     21.88 o 
  -4  12   6       79.27       83.80     21.04 o 
  -3  12   6      218.51      234.48     22.55 o 
  -2  12   6      428.56      385.52     24.89 o 
  -1  12   6      277.38      270.61     23.15 o 
   0  12   6      973.24      982.35     28.66 o 
   1  12   6      309.80      317.98     24.35 o 
   2  12   6      530.62      500.77     28.37 o 
   3  12   6       53.48       66.57     20.04 o 
   4  12   6      566.02      582.56     31.68 o 
   5  12   6        0.06      -21.08     21.08 o 
   6  12   6       26.00       31.25     23.62 o 
   7  12   6       12.10        8.06     26.06 o 
   8  12   6        3.57       49.88     27.10 o 
  -9  13   6        1.51       10.74     23.92 o 
  -8  13   6        4.51      -24.05     24.05 o 
  -7  13   6        2.26       17.56     21.58 o 
  -6  13   6      189.46      189.92     25.73 o 
  -5  13   6       54.75       42.39     20.61 o 
  -4  13   6        0.42      -15.86     18.00 o 
  -3  13   6      275.77      304.96     23.95 o 
  -2  13   6       88.62       51.79     21.18 o 
  -1  13   6       37.79       20.47     18.67 o 
   0  13   6       24.58       19.44     29.04 o 
   1  13   6        2.32       24.45     17.76 o 
   2  13   6      147.65      167.94     21.64 o 
   3  13   6        9.73       28.13     19.74 o 
   4  13   6       30.25       30.28     20.71 o 
   5  13   6       58.67       54.90     22.68 o 
   6  13   6       34.43       28.60     24.35 o 
   7  13   6        5.89       31.95     26.53 o 
  -9  14   6        0.68       17.09     25.32 o 
  -8  14   6        2.14        1.91     24.49 o 
  -7  14   6       58.82        9.70     24.05 o 
  -6  14   6       46.67       61.76     21.54 o 
  -5  14   6      402.34      381.77     27.70 o 
  -4  14   6      164.91      127.59     23.62 o 
  -3  14   6      366.87      311.69     25.12 o 
  -2  14   6        0.54      -18.63     18.63 o 
  -1  14   6      238.76      223.34     22.85 o 
   0  14   6       65.50       96.33     22.92 o 
   1  14   6      185.60      215.77     21.08 o 
   2  14   6       31.73       21.11     21.11 o 
   3  14   6       29.61       55.83     21.48 o 
   4  14   6        4.93      -12.04     22.38 o 
   5  14   6       27.80       -5.45     24.22 o 
   6  14   6       59.21       53.26     27.40 o 
   7  14   6        3.16      -25.56     27.77 o 
  -8  15   6       13.60      -25.93     25.93 o 
  -7  15   6        0.05        6.39     23.25 o 
  -6  15   6        1.91        0.00     22.31 o 
  -5  15   6        6.34      -21.74     21.74 o 
  -4  15   6        5.28       16.43     20.41 o 
  -3  15   6        3.36      -18.47     20.71 o 
  -2  15   6       24.70      -13.58     20.61 o 
  -1  15   6       66.00       96.48     19.80 o 
   0  15   6       10.05       -7.78     13.80 o 
   1  15   6       17.72        5.35     19.94 o 
   2  15   6        0.61      -21.14     21.14 o 
   3  15   6        0.05       12.58     20.31 o 
   4  15   6        0.67      -10.81     22.65 o 
   5  15   6        0.72       16.06     23.85 o 
   6  15   6        0.00        6.12     26.43 o 
  -8  16   6        1.61      -20.24     26.53 o 
  -7  16   6        0.84        1.94     24.22 o 
  -6  16   6       18.27       27.67     22.41 o 
  -5  16   6       32.58        6.86     23.18 o 
  -4  16   6      228.52      213.70     26.80 o 
  -3  16   6      283.60      292.52     26.33 o 
  -2  16   6        5.11       28.17     20.67 o 
  -1  16   6       28.93       22.95     21.18 o 
   0  16   6       28.02       34.06     14.54 o 
   1  16   6        6.81       -5.69     21.78 o 
   2  16   6        0.40       32.78     21.54 o 
   3  16   6       12.05      -11.47     22.82 o 
   4  16   6        5.01       30.91     24.19 o 
   5  16   6       13.77        8.93     25.36 o 
   6  16   6       95.59      108.32     28.70 o 
  -7  17   6        0.48      -18.03     24.15 o 
  -6  17   6      122.64      123.01     28.17 o 
  -5  17   6       22.61        1.84     24.39 o 
  -4  17   6       12.71       39.21     22.28 o 
  -3  17   6       18.50       23.05     23.05 o 
  -2  17   6      142.16      149.94     25.59 o 
  -1  17   6       15.83       32.75     20.24 o 
   0  17   6        0.53       -7.60     15.40 o 
   1  17   6        0.06       13.65     21.78 o 
   2  17   6       41.63       41.72     23.22 o 
   3  17   6       14.38       49.78     24.59 o 
   4  17   6      196.10      200.22     30.28 o 
   5  17   6        0.33      -27.43     27.43 o 
  -6  18   6       95.99      101.60     29.10 o 
  -5  18   6       10.57       18.10     24.55 o 
  -4  18   6        4.70       -4.65     23.25 o 
  -3  18   6       37.80       30.68     23.65 o 
  -2  18   6       16.21       -5.42     22.28 o 
  -1  18   6        6.25        8.90     22.78 o 
   0  18   6      115.39      102.52     21.46 o 
   1  18   6        1.36       57.77     22.38 o 
   2  18   6      167.35      224.41     27.77 o 
   3  18   6       28.29       45.50     27.13 o 
   4  18   6      179.21      228.96     30.21 o 
   5  18   6        3.39        7.53     25.53 o 
  -6  19   6      130.09      182.96     28.54 o 
  -5  19   6        7.03       14.02     26.16 o 
  -4  19   6       25.43       43.52     24.99 o 
  -3  19   6       24.80       34.29     25.19 o 
  -2  19   6       39.13       47.64     23.25 o 
  -1  19   6        0.06       15.09     22.41 o 
   0  19   6       23.37       20.62     17.52 o 
   1  19   6        7.74       50.48     23.08 o 
   2  19   6      208.41      207.48     31.68 o 
   3  19   6        0.14      -13.15     26.96 o 
   4  19   6       27.65       47.14     27.67 o 
  -5  20   6       39.51       65.90     25.59 o 
  -4  20   6       83.91       81.43     27.63 o 
  -3  20   6        0.09      -20.07     26.33 o 
  -2  20   6        1.05       -9.00     26.26 o 
  -1  20   6       48.11        6.92     25.56 o 
   0  20   6      297.61      330.63     23.86 o 
   1  20   6      111.81      150.31     29.10 o 
   2  20   6        8.63      -10.40     26.06 o 
   3  20   6       49.11       22.28     29.57 o 
  -3  21   6        8.72      -24.22     27.23 o 
  -2  21   6       13.37       12.65     26.93 o 
  -1  21   6      231.72      243.34     31.81 o 
   0  21   6        5.25      -10.76     25.14 o 
   1  21   6        6.17      -20.04     28.10 o 
 -11   1   7      125.56      123.84     26.46 o 
 -10   1   7       16.74       27.53     20.71 o 
  -9   1   7       30.99        6.96     20.07 o 
  -8   1   7      222.03      221.50     21.95 o 
  -7   1   7      120.81      126.96     20.37 o 
  -6   1   7      130.62      115.18     18.90 o 
  -5   1   7      295.24      318.78     20.64 o 
  -4   1   7     1356.69     1294.52     48.74 o 
  -3   1   7      359.65      338.75     18.97 o 
  -2   1   7     2257.71     2235.09     62.39 o 
  -1   1   7      227.78      213.70     16.29 o 
   0   1   7      366.15      328.13     13.61 o 
   1   1   7        0.28       19.10     12.81 o 
   2   1   7        0.75        7.29     13.68 o 
   3   1   7      109.48      105.41     17.60 o 
   4   1   7      559.63      477.38     25.12 o 
   5   1   7      287.65      275.66     24.29 o 
   6   1   7       23.16       28.23     18.80 o 
   7   1   7        9.63      -22.28     22.28 o 
   8   1   7       30.02       14.49     26.23 o 
   9   1   7       55.52       45.70     29.41 o 
 -11   2   7       59.46       22.65     25.93 o 
 -10   2   7        4.13        4.28     21.71 o 
  -9   2   7        0.09      -20.07     20.07 o 
  -8   2   7       14.10       -4.11     17.86 o 
  -7   2   7       83.10       83.17     19.07 o 
  -6   2   7       47.69       64.16     17.80 o 
  -5   2   7      308.79      337.65     20.34 o 
  -4   2   7      303.64      292.68     19.30 o 
  -3   2   7      607.87      585.60     28.40 o 
  -2   2   7        4.82       12.38     11.91 o 
  -1   2   7      212.53      216.41     15.69 o 
   0   2   7      409.46      384.35     13.29 o 
   1   2   7       76.63       84.24     14.95 o 
   2   2   7      224.58      192.66     17.40 o 
   3   2   7        4.62       -2.14     15.46 o 
   4   2   7       63.63       46.90     17.86 o 
   5   2   7       89.11       76.78     19.24 o 
   6   2   7      235.36      184.13     24.49 o 
   7   2   7       68.02       32.55     22.95 o 
   8   2   7        0.07       -0.87     23.65 o 
   9   2   7        1.50      -12.55     24.89 o 
 -11   3   7      121.94      154.69     25.93 o 
 -10   3   7       74.58       36.63     24.79 o 
  -9   3   7      426.58      422.25     29.91 o 
  -8   3   7        0.72       22.21     17.33 o 
  -7   3   7       48.86       59.41     17.76 o 
  -6   3   7      369.14      346.81     23.69 o 
  -5   3   7      398.99      372.64     21.74 o 
  -4   3   7      432.39      380.20     21.28 o 
  -3   3   7       71.30       68.31     15.02 o 
  -2   3   7      454.96      440.62     22.15 o 
  -1   3   7        0.36       -3.55     13.28 o 
   0   3   7     1561.42     1483.91     37.22 o 
   1   3   7     1704.22     1688.43     53.49 o 
   2   3   7     1169.46     1077.77     44.53 o 
   3   3   7      402.25      463.13     23.42 o 
   4   3   7      203.94      244.08     20.81 o 
   5   3   7      121.98      115.82     19.87 o 
   6   3   7       12.93       44.09     19.90 o 
   7   3   7       45.99       52.96     22.18 o 
   8   3   7       99.01      103.64     26.86 o 
   9   3   7       35.32       60.22     25.59 o 
 -11   4   7       45.91       62.22     23.42 o 
 -10   4   7       20.29       38.74     21.41 o 
  -9   4   7       39.11       61.35     21.34 o 
  -8   4   7       89.71      106.45     20.14 o 
  -7   4   7      106.99       95.01     20.24 o 
  -6   4   7       15.12       13.62     15.52 o 
  -5   4   7      343.26      352.03     21.85 o 
  -4   4   7      393.80      329.78     21.14 o 
  -3   4   7      940.38      884.08     42.25 o 
  -2   4   7      515.01      491.77     20.77 o 
  -1   4   7      723.59      732.40     32.99 o 
   0   4   7      530.64      545.76     19.52 o 
   1   4   7      243.17      185.50     17.80 o 
   2   4   7     1221.52     1173.55     43.92 o 
   3   4   7      571.28      542.48     28.37 o 
   4   4   7       50.30       46.17     18.97 o 
   5   4   7        4.84       -6.49     18.23 o 
   6   4   7       40.07        8.50     21.44 o 
   7   4   7      108.79      109.96     25.06 o 
   8   4   7        2.42       -8.63     24.79 o 
   9   4   7        0.41      -14.12     25.29 o 
 -11   5   7        7.86      -19.40     24.66 o 
 -10   5   7        0.93       -8.03     22.51 o 
  -9   5   7       16.81       30.78     19.90 o 
  -8   5   7       73.42       56.17     20.41 o 
  -7   5   7      601.70      620.03     28.70 o 
  -6   5   7       28.09       58.44     16.93 o 
  -5   5   7      107.06       86.04     18.06 o 
  -4   5   7      865.07      912.71     40.65 o 
  -3   5   7       60.30       65.10     16.19 o 
  -2   5   7     2967.14     2936.51     68.48 o 
  -1   5   7       84.90       82.93     15.46 o 
   0   5   7       32.45       18.15     10.46 o 
   1   5   7      954.89     1029.87     42.59 o 
   2   5   7      199.81      222.30     20.71 o 
   3   5   7     1090.39     1063.52     42.42 o 
   4   5   7        3.01       -5.75     18.17 o 
   5   5   7      414.49      438.88     25.42 o 
   6   5   7       30.04       39.01     21.88 o 
   7   5   7       22.33       24.92     23.05 o 
   8   5   7       97.33      108.56     28.37 o 
 -11   6   7        0.00       38.40     22.15 o 
 -10   6   7       45.51       78.95     22.45 o 
  -9   6   7      183.96      221.86     25.26 o 
  -8   6   7       20.24       25.12     19.44 o 
  -7   6   7        5.71       -1.91     18.20 o 
  -6   6   7      175.55      192.76     21.51 o 
  -5   6   7        0.72      -16.86     16.86 o 
  -4   6   7      283.24      322.79     20.31 o 
  -3   6   7      122.85      153.95     17.43 o 
  -2   6   7       64.77       68.65     16.16 o 
  -1   6   7      202.47      222.13     17.76 o 
   0   6   7      312.32      290.88     14.13 o 
   1   6   7      297.39      288.90     21.28 o 
   2   6   7      142.86      129.50     19.04 o 
   3   6   7       13.12       13.78     18.40 o 
   4   6   7        7.10      -11.27     18.47 o 
   5   6   7       95.90       77.68     20.67 o 
   6   6   7       36.89       59.15     21.64 o 
   7   6   7        6.37       -0.94     23.65 o 
   8   6   7       36.11       66.84     27.90 o 
 -10   7   7        1.27      -10.14     22.55 o 
  -9   7   7      169.45      159.34     26.39 o 
  -8   7   7        6.16       28.07     19.14 o 
  -7   7   7       36.52       35.96     18.27 o 
  -6   7   7      968.27      966.07     37.47 o 
  -5   7   7      619.02      636.89     32.35 o 
  -4   7   7     1715.01     1703.22     51.59 o 
  -3   7   7      605.42      689.14     34.32 o 
  -2   7   7      424.59      382.44     21.85 o 
  -1   7   7      447.18      421.75     21.98 o 
   0   7   7       13.29        6.35     11.20 o 
   1   7   7      607.48      597.45     29.07 o 
   2   7   7       14.38       26.03     17.06 o 
   3   7   7      502.20      514.51     25.42 o 
   4   7   7      150.71      163.25     20.84 o 
   5   7   7       97.87      118.73     22.48 o 
   6   7   7      386.42      399.67     30.28 o 
   7   7   7       95.50      111.17     26.80 o 
   8   7   7       96.39       74.23     28.70 o 
 -10   8   7       37.74       14.08     23.55 o 
  -9   8   7        5.72       -5.12     22.55 o 
  -8   8   7        2.25       18.70     19.70 o 
  -7   8   7        1.95       18.20     17.83 o 
  -6   8   7       96.69      106.21     21.51 o 
  -5   8   7      167.50      193.73     19.84 o 
  -4   8   7      165.56      181.49     20.24 o 
  -3   8   7      673.39      739.99     36.70 o 
  -2   8   7      135.75      148.53     19.00 o 
  -1   8   7        2.84       12.65     16.43 o 
   0   8   7      104.82      103.16     12.36 o 
   1   8   7      352.47      402.01     22.48 o 
   2   8   7      369.67      396.16     25.02 o 
   3   8   7      256.76      225.71     24.05 o 
   4   8   7      297.28      282.31     24.62 o 
   5   8   7      119.93      133.81     21.64 o 
   6   8   7       54.26       65.33     23.82 o 
   7   8   7        2.12        0.94     24.92 o 
   8   8   7        0.63        7.33     27.57 o 
 -10   9   7        2.79       36.46     23.69 o 
  -9   9   7       84.85       70.82     24.02 o 
  -8   9   7      233.84      219.89     25.36 o 
  -7   9   7       53.71       25.46     20.71 o 
  -6   9   7      389.10      380.97     25.46 o 
  -5   9   7       29.79       24.62     18.30 o 
  -4   9   7      299.56      232.74     22.38 o 
  -3   9   7      767.48      788.36     35.06 o 
  -2   9   7     1252.39     1196.40     45.60 o 
  -1   9   7     1812.71     1873.53     54.93 o 
   0   9   7     1966.94     1895.25     37.67 o 
   1   9   7      187.93      186.64     20.11 o 
   2   9   7       53.19       73.73     19.37 o 
   3   9   7      402.18      369.93     25.56 o 
   4   9   7      416.87      416.40     28.00 o 
   5   9   7        0.60       37.80     20.14 o 
   6   9   7        2.73       34.16     22.78 o 
   7   9   7        1.03       24.52     24.15 o 
   8   9   7        0.09       22.51     24.89 o 
 -10  10   7        0.92       26.66     24.45 o 
  -9  10   7        9.87      -10.00     23.92 o 
  -8  10   7        0.22       12.48     21.21 o 
  -7  10   7       38.74       25.73     21.08 o 
  -6  10   7       60.17       25.73     20.91 o 
  -5  10   7        2.87        3.35     18.23 o 
  -4  10   7       17.50       29.07     17.56 o 
  -3  10   7        9.70       49.34     16.53 o 
  -2  10   7      174.01      147.90     20.91 o 
  -1  10   7      746.16      682.35     36.06 o 
   0  10   7       83.49       98.97     35.59 o 
   1  10   7      373.60      363.87     24.29 o 
   2  10   7      106.82      109.63     21.78 o 
   3  10   7       17.79       56.10     17.73 o 
   4  10   7        0.24       13.85     19.54 o 
   5  10   7       69.94      102.30     22.41 o 
   6  10   7       22.86       25.96     24.19 o 
   7  10   7       10.37       21.14     25.39 o 
  -9  11   7       11.79        9.47     22.58 o 
  -8  11   7        0.62       -6.86     22.58 o 
  -7  11   7       67.89       51.85     22.45 o 
  -6  11   7        6.28       -1.47     20.27 o 
  -5  11   7        1.23       12.71     18.13 o 
  -4  11   7      414.22      426.16     26.19 o 
  -3  11   7      157.46      142.44     21.38 o 
  -2  11   7      559.51      562.89     27.57 o 
  -1  11   7      111.89      115.15     19.30 o 
   0  11   7      367.86      334.39     17.20 o 
   1  11   7       47.02       47.74     19.27 o 
   2  11   7       14.71      -18.53     19.34 o 
   3  11   7       57.59       58.78     21.41 o 
   4  11   7       70.89       66.91     22.61 o 
   5  11   7      125.47      156.23     24.99 o 
   6  11   7       40.38       23.75     25.29 o 
   7  11   7       57.75       66.17     26.73 o 
  -9  12   7       32.12       44.73     24.92 o 
  -8  12   7       10.98       25.06     21.71 o 
  -7  12   7       11.84       -5.89     22.82 o 
  -6  12   7       38.14       52.92     20.27 o 
  -5  12   7      136.94      139.07     22.31 o 
  -4  12   7       41.86       24.96     20.64 o 
  -3  12   7       42.20       28.57     19.40 o 
  -2  12   7       29.63      -20.51     20.51 o 
  -1  12   7       14.55       12.28     18.97 o 
   0  12   7       19.97       45.93     12.76 o 
   1  12   7        1.05       12.11     19.17 o 
   2  12   7        0.26      -20.41     20.41 o 
   3  12   7       24.96        3.91     21.74 o 
   4  12   7       44.69       52.89     21.64 o 
   5  12   7        4.18        1.77     23.99 o 
   6  12   7       12.59       39.24     24.76 o 
   7  12   7        0.22       39.27     25.56 o 
  -9  13   7       44.64       30.14     26.36 o 
  -8  13   7      204.51      214.97     29.44 o 
  -7  13   7        3.26      -14.08     24.52 o 
  -6  13   7       19.27      -21.78     23.72 o 
  -5  13   7      122.94      125.08     23.25 o 
  -4  13   7      291.02      282.58     25.42 o 
  -3  13   7       10.51      -16.22     19.97 o 
  -2  13   7       63.01       58.18     20.04 o 
  -1  13   7       80.74       81.83     18.97 o 
   0  13   7        0.02      -19.74     19.74 o 
   1  13   7      125.69      121.44     23.18 o 
   2  13   7      271.23      307.34     26.43 o 
   3  13   7        6.15       41.68     19.94 o 
   4  13   7       35.78       29.74     23.72 o 
   5  13   7      121.50      125.62     26.53 o 
   6  13   7        8.70       -8.10     26.66 o 
  -8  14   7        5.64      -25.49     25.49 o 
  -7  14   7      106.37      118.53     26.43 o 
  -6  14   7      236.21      257.42     28.27 o 
  -5  14   7       10.30       22.08     20.57 o 
  -4  14   7       12.42      -21.21     21.21 o 
  -3  14   7      401.01      435.50     27.73 o 
  -2  14   7      147.33      145.72     23.45 o 
  -1  14   7      120.54      106.98     21.81 o 
   0  14   7       53.20       45.80     14.78 o 
   1  14   7      150.34      169.98     22.82 o 
   2  14   7       39.70        0.84     21.31 o 
   3  14   7       24.16       21.44     22.75 o 
   4  14   7      124.06      140.87     27.06 o 
   5  14   7       88.55       88.85     28.54 o 
   6  14   7       77.51      139.33     28.07 o 
  -8  15   7       26.51       37.33     25.89 o 
  -7  15   7      132.48      169.64     27.87 o 
  -6  15   7        0.57       -6.39     23.89 o 
  -5  15   7      128.95      124.41     24.45 o 
  -4  15   7        8.68      -23.38     23.38 o 
  -3  15   7       68.17       93.40     21.95 o 
  -2  15   7      395.20      373.64     29.07 o 
  -1  15   7       23.12       19.27     20.44 o 
   0  15   7      430.46      389.44     20.66 o 
   1  15   7        0.04        2.48     20.54 o 
   2  15   7        7.41       17.03     20.91 o 
   3  15   7      381.02      405.32     31.95 o 
   4  15   7        0.01       19.10     22.98 o 
   5  15   7        3.29       -3.98     25.12 o 
   6  15   7       29.94       49.88     28.50 o 
  -7  16   7       47.16       76.98     27.80 o 
  -6  16   7       58.80       78.18     25.93 o 
  -5  16   7       92.07       81.09     25.22 o 
  -4  16   7       98.55       84.47     24.39 o 
  -3  16   7        6.79       -5.15     21.54 o 
  -2  16   7      108.91      103.61     25.46 o 
  -1  16   7       21.11       -5.08     23.12 o 
   0  16   7        5.43       -8.66     21.36 o 
   1  16   7      113.09      124.21     24.22 o 
   2  16   7       29.34       -9.84     25.16 o 
   3  16   7        9.96       -5.62     24.32 o 
   4  16   7        0.48       -5.95     25.79 o 
   5  16   7       55.10       46.97     28.60 o 
  -7  17   7        4.97      -19.84     26.26 o 
  -6  17   7       40.74       98.92     25.49 o 
  -5  17   7        5.43       52.96     22.98 o 
  -4  17   7      252.77      246.62     29.31 o 
  -3  17   7       18.95       51.35     23.58 o 
  -2  17   7       38.72       70.39     24.69 o 
  -1  17   7       73.32       66.04     23.75 o 
   0  17   7       37.96       53.50     21.41 o 
   1  17   7       50.92       54.43     24.59 o 
   2  17   7      110.46      115.85     25.99 o 
   3  17   7        0.23       -4.88     24.69 o 
   4  17   7        3.48       12.41     25.56 o 
  -6  18   7        3.26       -1.04     27.13 o 
  -5  18   7       12.79       55.53     23.35 o 
  -4  18   7        2.80      -18.37     25.86 o 
  -3  18   7        0.26       69.18     23.25 o 
  -2  18   7       23.05        7.59     24.12 o 
  -1  18   7       52.84       87.55     23.99 o 
   0  18   7       35.09       42.59     17.12 o 
   1  18   7       16.72       -1.87     25.29 o 
   2  18   7       16.25       19.70     25.76 o 
   3  18   7        0.97       25.59     24.55 o 
  -5  19   7       78.90      126.69     27.26 o 
  -4  19   7      106.22      141.64     28.40 o 
  -3  19   7        3.86        9.97     24.09 o 
  -2  19   7       93.07      170.21     28.44 o 
  -1  19   7        0.32       53.53     24.12 o 
   0  19   7       32.05       44.02     30.83 o 
   1  19   7        7.13       27.03     26.09 o 
   2  19   7       23.11       52.86     27.00 o 
  -3  20   7       41.50        1.04     29.14 o 
  -2  20   7       43.48       27.36     28.17 o 
  -1  20   7        1.48       29.10     26.80 o 
   0  20   7        3.87       13.15     18.70 o 
   1  20   7       17.74       40.98     25.73 o 
 -11   0   8       46.84       51.89     25.46 o 
 -10   0   8      345.55      384.48     30.31 o 
  -9   0   8       83.09       84.67     23.12 o 
  -8   0   8        0.22      -19.47     19.47 o 
  -7   0   8        3.59      -16.99     16.99 o 
  -6   0   8       97.95      100.49     18.17 o 
  -5   0   8      130.46      135.92     18.00 o 
  -4   0   8       32.23       18.73     16.83 o 
  -3   0   8     1548.38     1550.44     49.75 o 
  -2   0   8      232.72      201.86     18.10 o 
  -1   0   8      351.57      355.81     19.90 o 
   0   0   8     1566.57     1542.63     35.48 o 
   1   0   8      173.26      192.32     18.57 o 
   2   0   8      536.41      577.47     29.67 o 
   3   0   8      230.02      236.05     20.98 o 
   4   0   8        1.39      -18.27     18.27 o 
   5   0   8       68.48       73.73     20.27 o 
   6   0   8      307.77      264.65     27.26 o 
   7   0   8        1.86       28.03     24.66 o 
   8   0   8      482.27      512.47     37.13 o 
 -11   1   8        5.53       -1.97     22.95 o 
 -10   1   8        3.74       29.87     22.78 o 
  -9   1   8        3.69       19.70     19.94 o 
  -8   1   8      185.15      175.10     24.02 o 
  -7   1   8        3.73        6.22     16.99 o 
  -6   1   8      328.46      334.97     24.22 o 
  -5   1   8        9.71       12.65     16.89 o 
  -4   1   8      903.73      870.73     39.17 o 
  -3   1   8       91.25       72.49     16.66 o 
  -2   1   8      141.62      118.26     17.26 o 
  -1   1   8        6.30       -3.95     14.69 o 
   0   1   8      540.39      556.98     19.10 o 
   1   1   8       29.53       37.47     16.16 o 
   2   1   8      936.77      889.09     39.31 o 
   3   1   8       15.18       18.67     17.76 o 
   4   1   8       19.50       16.39     18.40 o 
   5   1   8       54.97       53.32     20.44 o 
   6   1   8      211.75      236.05     25.89 o 
   7   1   8       12.96        8.83     25.42 o 
   8   1   8        7.55        5.75     27.67 o 
 -11   2   8        2.63        4.88     23.05 o 
 -10   2   8        8.13        2.74     22.78 o 
  -9   2   8        0.31       -0.87     20.81 o 
  -8   2   8      369.03      381.10     26.60 o 
  -7   2   8       19.62       56.87     17.70 o 
  -6   2   8      554.51      549.34     27.26 o 
  -5   2   8      141.71      136.42     19.07 o 
  -4   2   8      127.82      125.62     18.23 o 
  -3   2   8     1307.54     1329.64     46.03 o 
  -2   2   8     2008.70     2020.96     55.90 o 
  -1   2   8     1041.38     1024.11     42.62 o 
   0   2   8      219.46      228.27     13.16 o 
   1   2   8       69.68       53.49     16.83 o 
   2   2   8       16.28       14.08     16.79 o 
   3   2   8       52.03       58.28     17.40 o 
   4   2   8      435.26      428.30     26.46 o 
   5   2   8       98.05       99.29     21.85 o 
   6   2   8      115.59      114.14     23.92 o 
   7   2   8       67.75       63.86     25.02 o 
   8   2   8        1.00      -26.73     26.73 o 
 -11   3   8        0.43      -11.84     24.15 o 
 -10   3   8        0.73      -23.55     23.55 o 
  -9   3   8        9.12       22.58     21.81 o 
  -8   3   8       17.98       -1.44     19.40 o 
  -7   3   8       84.48       99.86     20.07 o 
  -6   3   8       12.82       18.60     17.23 o 
  -5   3   8       12.10       11.14     16.99 o 
  -4   3   8      277.16      283.75     21.44 o 
  -3   3   8      270.03      260.27     19.70 o 
  -2   3   8       93.88      100.23     16.46 o 
  -1   3   8        0.06        0.57     14.25 o 
   0   3   8       15.18       18.71     11.14 o 
   1   3   8       99.46      124.68     17.73 o 
   2   3   8        4.76        8.06     17.06 o 
   3   3   8       44.11       56.74     17.46 o 
   4   3   8      105.31       98.75     19.20 o 
   5   3   8       88.07      111.60     20.37 o 
   6   3   8        1.72      -13.88     22.18 o 
   7   3   8       36.67       65.84     24.89 o 
   8   3   8        1.37       -9.73     26.33 o 
 -10   4   8       92.08       98.29     24.55 o 
  -9   4   8       48.88       91.33     21.61 o 
  -8   4   8       97.13       88.45     22.41 o 
  -7   4   8       14.68       32.48     18.53 o 
  -6   4   8       25.41       16.26     18.73 o 
  -5   4   8      840.35      898.86     36.63 o 
  -4   4   8      572.46      555.16     25.36 o 
  -3   4   8      505.70      456.24     23.89 o 
  -2   4   8      140.87      122.61     18.03 o 
  -1   4   8      650.23      659.54     34.02 o 
   0   4   8       18.09       20.44     11.12 o 
   1   4   8      742.44      730.59     35.16 o 
   2   4   8       61.48       64.53     18.80 o 
   3   4   8      369.65      357.12     23.72 o 
   4   4   8      240.65      270.30     22.35 o 
   5   4   8      133.78      141.74     23.45 o 
   6   4   8       26.99       29.17     22.45 o 
   7   4   8      126.25      132.54     28.23 o 
   8   4   8        7.66       49.11     25.46 o 
 -10   5   8        0.03      -24.55     24.55 o 
  -9   5   8        9.81       31.81     22.18 o 
  -8   5   8       11.37       41.58     20.24 o 
  -7   5   8       23.19       54.70     19.47 o 
  -6   5   8      205.70      187.37     22.28 o 
  -5   5   8       53.36       24.55     18.43 o 
  -4   5   8      201.70      225.74     19.44 o 
  -3   5   8      236.33      230.49     21.24 o 
  -2   5   8       30.16       41.42     17.09 o 
  -1   5   8      211.96      200.79     19.94 o 
   0   5   8        8.04       -7.49     21.14 o 
   1   5   8      343.74      337.81     22.88 o 
   2   5   8      491.72      418.10     24.69 o 
   3   5   8        2.60        7.83     17.76 o 
   4   5   8       21.93       -7.83     20.37 o 
   5   5   8       46.20       68.25     20.51 o 
   6   5   8       65.19       85.88     22.95 o 
   7   5   8        7.55        5.69     24.86 o 
   8   5   8        3.20       38.71     26.63 o 
 -10   6   8      193.89      173.26     27.97 o 
  -9   6   8       16.84       41.11     22.31 o 
  -8   6   8        0.03      -19.94     19.94 o 
  -7   6   8       25.31       33.96     18.60 o 
  -6   6   8      536.90      532.65     27.73 o 
  -5   6   8       39.97       51.95     18.70 o 
  -4   6   8      646.82      566.50     29.44 o 
  -3   6   8      908.12      873.10     38.20 o 
  -2   6   8      213.10      244.68     20.64 o 
  -1   6   8     3443.33     3432.53     69.08 o 
   0   6   8     3008.36     2927.98     95.56 o 
   1   6   8      692.22      600.49     32.55 o 
   2   6   8      645.41      663.48     33.05 o 
   3   6   8        0.93       -6.72     18.23 o 
   4   6   8        0.07        7.29     18.03 o 
   5   6   8        8.73      -22.21     22.21 o 
   6   6   8       12.46       25.59     21.81 o 
   7   6   8        6.87      -18.43     25.79 o 
   8   6   8       56.67       86.58     28.80 o 
 -10   7   8        0.15       20.21     23.15 o 
  -9   7   8        8.40       -3.55     22.45 o 
  -8   7   8      113.18      113.81     23.62 o 
  -7   7   8        0.30      -17.40     19.44 o 
  -6   7   8        2.32       25.56     18.63 o 
  -5   7   8        8.70       23.55     17.96 o 
  -4   7   8      125.21      129.80     20.04 o 
  -3   7   8      220.12      244.48     22.01 o 
  -2   7   8      589.68      615.51     29.31 o 
  -1   7   8       10.21       38.44     18.06 o 
   0   7   8      681.98      656.97     22.85 o 
   1   7   8        1.01        3.08     16.83 o 
   2   7   8      571.88      551.41     29.57 o 
   3   7   8        7.09       15.05     16.86 o 
   4   7   8       38.39       29.34     20.37 o 
   5   7   8       11.59       26.06     21.44 o 
   6   7   8       14.61        6.36     23.82 o 
   7   7   8        3.32       46.70     23.89 o 
 -10   8   8       15.37       21.51     24.82 o 
  -9   8   8       81.21       60.78     24.59 o 
  -8   8   8       34.49       33.15     22.98 o 
  -7   8   8        5.22       -4.72     20.14 o 
  -6   8   8       21.17       57.87     18.57 o 
  -5   8   8       22.65       28.30     18.13 o 
  -4   8   8     1142.37     1092.46     39.84 o 
  -3   8   8      343.61      305.16     24.29 o 
  -2   8   8     2128.32     2134.13     53.16 o 
  -1   8   8     1291.44     1274.54     43.89 o 
   0   8   8       23.74       36.40     12.49 o 
   1   8   8      356.10      331.22     24.49 o 
   2   8   8      212.88      218.32     22.11 o 
   3   8   8       28.19        2.88     19.04 o 
   4   8   8      306.76      313.39     27.30 o 
   5   8   8        9.32       33.72     22.01 o 
   6   8   8      126.76      138.56     28.57 o 
   7   8   8        2.66       19.40     26.73 o 
 -10   9   8        0.33      -10.97     25.93 o 
  -9   9   8      188.63      190.82     28.37 o 
  -8   9   8       86.89       85.37     24.25 o 
  -7   9   8        0.38       -6.42     20.84 o 
  -6   9   8        0.34       27.36     18.50 o 
  -5   9   8        0.00      -16.93     18.40 o 
  -4   9   8        0.54       12.78     17.50 o 
  -3   9   8      192.13      202.80     22.61 o 
  -2   9   8      153.13      118.59     21.38 o 
  -1   9   8        6.68       14.92     17.96 o 
   0   9   8       99.70      135.86     31.43 o 
   1   9   8      150.82      145.79     21.95 o 
   2   9   8       13.67       -5.89     19.67 o 
   3   9   8       35.54        5.22     20.51 o 
   4   9   8        0.31       21.01     21.38 o 
   5   9   8        3.43       14.79     22.45 o 
   6   9   8       29.25       50.08     24.32 o 
   7   9   8       24.24       20.84     27.60 o 
  -9  10   8       68.73       75.60     26.39 o 
  -8  10   8       78.31       93.37     23.25 o 
  -7  10   8      115.26      126.19     22.55 o 
  -6  10   8       15.61        0.00     20.24 o 
  -5  10   8      470.76      533.78     29.10 o 
  -4  10   8       29.41       34.39     17.66 o 
  -3  10   8      294.05      319.55     25.46 o 
  -2  10   8       21.00      -17.80     18.37 o 
  -1  10   8       16.82       -4.72     18.73 o 
   0  10   8      216.26      198.54     15.87 o 
   1  10   8      464.70      430.65     26.76 o 
   2  10   8       33.63       17.53     20.91 o 
   3  10   8       67.17       82.33     21.41 o 
   4  10   8       16.64       50.31     21.21 o 
   5  10   8       94.01       97.22     26.70 o 
   6  10   8        7.98        0.00     24.45 o 
   7  10   8       70.13      116.79     30.48 o 
  -9  11   8        1.29        6.86     24.49 o 
  -8  11   8        0.39      -23.28     23.28 o 
  -7  11   8      421.66      459.82     30.91 o 
  -6  11   8        3.15       50.08     20.61 o 
  -5  11   8       54.97       47.14     22.25 o 
  -4  11   8        3.81       28.77     18.13 o 
  -3  11   8      607.01      634.14     30.84 o 
  -2  11   8        3.46       -0.70     18.40 o 
  -1  11   8       13.58       24.79     17.93 o 
   0  11   8        3.42       -2.82     12.88 o 
   1  11   8      349.41      367.99     26.09 o 
   2  11   8        8.88       13.01     20.34 o 
   3  11   8      204.03      209.89     25.53 o 
   4  11   8        2.68       -6.06     22.15 o 
   5  11   8      195.67      206.94     28.34 o 
   6  11   8        4.50       -2.11     25.49 o 
  -9  12   8       54.88       92.53     28.27 o 
  -8  12   8       47.88       22.58     24.82 o 
  -7  12   8      119.83      123.48     25.96 o 
  -6  12   8        0.44       42.69     20.27 o 
  -5  12   8       89.04      141.31     22.15 o 
  -4  12   8        0.97       14.69     20.71 o 
  -3  12   8      429.76      450.85     28.67 o 
  -2  12   8       40.28       42.25     19.70 o 
  -1  12   8     1353.71     1341.75     40.75 o 
   0  12   8       31.14       15.11     14.23 o 
   1  12   8        0.73      -20.91     20.91 o 
   2  12   8       86.93       87.08     22.48 o 
   3  12   8      344.80      365.88     29.61 o 
   4  12   8        1.29       30.78     22.61 o 
   5  12   8        4.37       19.20     23.42 o 
   6  12   8       16.28       53.36     24.86 o 
  -8  13   8        0.83       -3.91     24.59 o 
  -7  13   8       18.21       16.69     24.59 o 
  -6  13   8        2.27        4.45     22.65 o 
  -5  13   8        8.83        9.20     21.91 o 
  -4  13   8       62.47       39.24     22.68 o 
  -3  13   8      116.46      102.47     23.08 o 
  -2  13   8       61.75       55.87     21.85 o 
  -1  13   8       26.69       26.56     20.44 o 
   0  13   8       12.28        1.94     14.17 o 
   1  13   8      113.59      150.24     23.02 o 
   2  13   8        0.15       -7.56     21.31 o 
   3  13   8       11.28       17.60     21.88 o 
   4  13   8       21.60       12.21     25.02 o 
   5  13   8       36.55       27.90     26.96 o 
   6  13   8       29.82       85.17     27.70 o 
  -8  14   8       29.51       28.47     24.59 o 
  -7  14   8       22.51       61.89     25.59 o 
  -6  14   8       20.38       26.96     24.59 o 
  -5  14   8      165.36      175.66     27.43 o 
  -4  14   8        4.98       45.46     21.04 o 
  -3  14   8       55.68       66.77     21.91 o 
  -2  14   8        0.03        8.33     21.58 o 
  -1  14   8       19.97       16.39     20.77 o 
   0  14   8       46.78       44.11     15.58 o 
   1  14   8        2.04      -10.10     21.48 o 
   2  14   8       31.66        2.68     23.48 o 
   3  14   8        5.59      -16.53     22.92 o 
   4  14   8      158.52      175.26     28.00 o 
   5  14   8       81.02      116.49     28.27 o 
  -7  15   8        1.18      -26.90     26.90 o 
  -6  15   8       19.44       34.99     24.42 o 
  -5  15   8        4.75        2.74     22.25 o 
  -4  15   8        1.60        1.74     22.08 o 
  -3  15   8        3.26       23.75     21.31 o 
  -2  15   8       76.16       93.13     23.08 o 
  -1  15   8        0.36       -1.77     21.68 o 
   0  15   8       14.81       33.68     30.26 o 
   1  15   8        6.75      -24.35     24.35 o 
   2  15   8        0.00      -15.56     22.98 o 
   3  15   8        0.31       -6.72     24.35 o 
   4  15   8        0.24       12.28     27.10 o 
  -6  16   8       40.76       21.31     27.10 o 
  -5  16   8      187.65      116.22     29.41 o 
  -4  16   8       21.47       -8.30     24.89 o 
  -3  16   8       30.40       45.53     24.72 o 
  -2  16   8       11.17        1.87     24.09 o 
  -1  16   8        6.67      -23.99     23.99 o 
   0  16   8        0.31       16.30     15.76 o 
   1  16   8        9.68       38.74     24.15 o 
   2  16   8        0.01       10.54     23.48 o 
   3  16   8        2.28       15.02     22.65 o 
   4  16   8       74.08       92.03     28.50 o 
  -6  17   8       18.74      -28.50     28.50 o 
  -5  17   8        3.22       35.83     23.38 o 
  -4  17   8       40.38       44.63     26.56 o 
  -3  17   8       98.76       88.95     27.33 o 
  -2  17   8        6.12       26.93     23.89 o 
  -1  17   8        5.72       -3.88     24.02 o 
   0  17   8        2.12       34.09     17.33 o 
   1  17   8      153.86      192.49     26.39 o 
   2  17   8        4.98       -7.03     24.79 o 
   3  17   8       20.38       29.00     25.89 o 
  -5  18   8        6.30        8.30     26.26 o 
  -4  18   8        0.20       -2.07     24.66 o 
  -3  18   8       80.96       69.25     27.70 o 
  -2  18   8       13.60        3.01     26.23 o 
  -1  18   8      421.94      462.09     36.06 o 
   0  18   8        0.19       33.45     17.08 o 
   1  18   8       21.94       20.21     26.39 o 
   2  18   8        9.24       48.21     25.26 o 
  -3  19   8       88.84      120.80     28.50 o 
  -2  19   8       29.36       30.64     27.16 o 
  -1  19   8       16.79      -26.13     26.13 o 
   0  19   8       34.43       61.78     40.60 o 
 -10   1   9        0.35       17.26     24.35 o 
  -9   1   9       27.28       50.11     22.08 o 
  -8   1   9       55.23       71.26     22.55 o 
  -7   1   9      139.97      115.28     22.08 o 
  -6   1   9      316.90      321.96     25.73 o 
  -5   1   9      135.04      136.09     19.77 o 
  -4   1   9      546.87      581.82     26.56 o 
  -3   1   9      754.89      743.74     34.36 o 
  -2   1   9      689.20      690.35     34.39 o 
  -1   1   9      229.06      164.19     20.04 o 
   0   1   9     1365.41     1152.07     29.61 o 
   1   1   9       50.70       36.03     18.13 o 
   2   1   9      509.08      466.04     25.89 o 
   3   1   9       45.14       66.51     19.27 o 
   4   1   9       40.81       38.44     21.98 o 
   5   1   9        0.02       -7.19     21.91 o 
   6   1   9       32.95        5.29     25.79 o 
   7   1   9       41.58       42.75     28.13 o 
 -10   2   9        7.50        1.97     23.72 o 
  -9   2   9       37.86       38.04     22.41 o 
  -8   2   9       44.75       46.20     21.34 o 
  -7   2   9       17.21       37.43     19.10 o 
  -6   2   9      124.33       87.85     21.64 o 
  -5   2   9       16.52       -5.82     18.13 o 
  -4   2   9      213.09      166.23     22.35 o 
  -3   2   9        0.98        1.14     16.33 o 
  -2   2   9        4.05        3.48     17.60 o 
  -1   2   9       53.40       64.26     17.96 o 
   0   2   9        0.07        1.43     11.75 o 
   1   2   9      223.14      180.05     22.11 o 
   2   2   9      146.94      143.42     20.98 o 
   3   2   9      127.71      108.89     21.81 o 
   4   2   9       30.28        8.97     21.61 o 
   5   2   9       51.63       13.58     22.85 o 
   6   2   9       58.13       23.95     25.93 o 
   7   2   9        1.72       39.78     24.39 o 
 -10   3   9      180.06      161.15     30.18 o 
  -9   3   9       65.80       76.68     24.09 o 
  -8   3   9        0.16       14.49     19.57 o 
  -7   3   9        0.24       -5.35     19.67 o 
  -6   3   9        1.45       12.75     18.43 o 
  -5   3   9       25.77       42.62     18.40 o 
  -4   3   9      613.69      630.93     28.80 o 
  -3   3   9       83.21       90.49     18.27 o 
  -2   3   9     1525.63     1393.67     44.79 o 
  -1   3   9      969.46      978.88     38.10 o 
   0   3   9       12.88        4.25     18.25 o 
   1   3   9      894.07      935.06     36.70 o 
   2   3   9        8.36        3.91     18.63 o 
   3   3   9       18.01       15.36     19.27 o 
   4   3   9       41.36       21.08     21.88 o 
   5   3   9        6.58        3.21     21.58 o 
   6   3   9       29.18        4.52     25.09 o 
   7   3   9      136.23      170.41     28.94 o 
 -10   4   9        3.17      -25.79     25.79 o 
  -9   4   9       12.19      -23.22     23.22 o 
  -8   4   9       25.73       48.17     21.24 o 
  -7   4   9       91.81       97.52     22.28 o 
  -6   4   9      156.23      173.62     21.48 o 
  -5   4   9      410.56      408.23     25.39 o 
  -4   4   9      243.40      228.59     21.44 o 
  -3   4   9        0.67       19.04     16.86 o 
  -2   4   9      336.42      321.72     24.42 o 
  -1   4   9      565.76      538.63     27.80 o 
   0   4   9      286.09      277.07     28.18 o 
   1   4   9      420.98      398.73     25.22 o 
   2   4   9      137.94      144.49     20.81 o 
   3   4   9       72.49      111.47     20.11 o 
   4   4   9        0.05        0.00     19.60 o 
   5   4   9       47.50       65.10     22.11 o 
   6   4   9       59.54       70.12     24.82 o 
   7   4   9       12.97        3.98     27.63 o 
 -10   5   9       19.18       52.62     24.39 o 
  -9   5   9      149.56      150.14     26.09 o 
  -8   5   9      459.41      462.66     30.91 o 
  -7   5   9      451.32      478.42     29.00 o 
  -6   5   9      257.72      276.09     24.76 o 
  -5   5   9       46.38       51.02     17.90 o 
  -4   5   9        2.38       -5.22     17.53 o 
  -3   5   9      522.44      507.49     26.13 o 
  -2   5   9       14.21       17.56     17.56 o 
  -1   5   9       14.17       -2.51     17.53 o 
   0   5   9      915.78      896.23     25.35 o 
   1   5   9       16.43      -15.42     18.33 o 
   2   5   9       11.93       -6.96     18.43 o 
   3   5   9      158.17      140.14     22.78 o 
   4   5   9      135.07      114.38     24.09 o 
   5   5   9      129.90      126.29     25.96 o 
   6   5   9       21.12      -14.85     26.60 o 
   7   5   9        6.23       46.43     27.57 o 
 -10   6   9       65.98       85.37     26.36 o 
  -9   6   9        1.32       15.86     23.82 o 
  -8   6   9      104.75       93.87     25.42 o 
  -7   6   9       49.38       20.77     23.22 o 
  -6   6   9       45.01       56.37     20.87 o 
  -5   6   9       29.11       -9.13     19.64 o 
  -4   6   9        6.64       15.99     16.79 o 
  -3   6   9        0.31       20.07     17.33 o 
  -2   6   9       66.27      103.77     19.00 o 
  -1   6   9      423.91      393.55     25.76 o 
   0   6   9      180.28      187.07     15.05 o 
   1   6   9        1.03        9.27     18.40 o 
   2   6   9       38.91       23.82     20.31 o 
   3   6   9        1.35        0.80     19.07 o 
   4   6   9       16.77       -8.80     22.55 o 
   5   6   9        2.26       24.22     22.31 o 
   6   6   9       16.22      -18.13     27.03 o 
   7   6   9       27.35       37.30     27.36 o 
  -9   7   9      410.08      409.00     32.65 o 
  -8   7   9      110.87      134.85     24.12 o 
  -7   7   9      372.46      388.93     29.31 o 
  -6   7   9      207.45      283.59     22.85 o 
  -5   7   9        3.37       39.61     17.76 o 
  -4   7   9      265.50      276.69     22.75 o 
  -3   7   9      154.67      145.56     21.04 o 
  -2   7   9       34.37       13.45     19.67 o 
  -1   7   9       34.39        7.29     19.40 o 
   0   7   9      244.48      215.89     17.50 o 
   1   7   9      243.31      277.73     21.88 o 
   2   7   9      244.67      206.98     25.39 o 
   3   7   9       56.98       57.71     20.84 o 
   4   7   9       78.91       69.48     23.25 o 
   5   7   9       16.13       -4.42     24.25 o 
   6   7   9       96.63       97.08     29.14 o 
  -9   8   9        0.29       13.45     23.95 o 
  -8   8   9        9.41       41.58     22.92 o 
  -7   8   9      127.33      118.69     24.42 o 
  -6   8   9        7.47       27.83     20.51 o 
  -5   8   9       11.08       17.80     20.21 o 
  -4   8   9      232.00      255.08     23.62 o 
  -3   8   9      191.75      208.45     21.68 o 
  -2   8   9        0.47        0.00     17.90 o 
  -1   8   9      287.08      281.18     24.49 o 
   0   8   9      183.26      172.34     15.14 o 
   1   8   9      284.23      269.47     25.02 o 
   2   8   9      199.34      223.20     23.45 o 
   3   8   9       19.36       42.82     20.37 o 
   4   8   9      169.07      212.60     25.76 o 
   5   8   9       66.15       57.54     25.53 o 
   6   8   9        0.01      -20.17     25.42 o 
  -9   9   9       38.06       10.81     24.52 o 
  -8   9   9      184.80      151.11     27.36 o 
  -7   9   9       22.62       39.58     22.18 o 
  -6   9   9       13.27      -11.51     21.78 o 
  -5   9   9      206.05      188.11     24.79 o 
  -4   9   9      148.67      144.59     22.08 o 
  -3   9   9       39.86       31.98     20.71 o 
  -2   9   9     1197.61     1196.46     37.97 o 
  -1   9   9      726.73      772.07     31.78 o 
   0   9   9        7.76       22.03     13.18 o 
   1   9   9       28.53       45.66     19.40 o 
   2   9   9       99.08      114.24     22.51 o 
   3   9   9       48.01       82.90     21.14 o 
   4   9   9       27.18       13.28     23.55 o 
   5   9   9        5.90      -26.53     26.53 o 
   6   9   9       14.00       21.74     26.53 o 
  -9  10   9       21.56       46.50     25.29 o 
  -8  10   9        4.07       23.38     22.95 o 
  -7  10   9        5.88       -1.81     22.45 o 
  -6  10   9        2.52        6.79     21.24 o 
  -5  10   9        4.73        2.38     20.61 o 
  -4  10   9       41.51       75.50     20.27 o 
  -3  10   9      101.82      117.99     22.38 o 
  -2  10   9       83.53       55.90     21.68 o 
  -1  10   9       21.27       14.22     20.17 o 
   0  10   9       79.25       90.11     14.85 o 
   1  10   9       31.17       23.79     22.08 o 
   2  10   9       27.12       -8.03     22.35 o 
   3  10   9        0.92        5.95     22.71 o 
   4  10   9       34.78       42.89     23.62 o 
   5  10   9       25.11       -6.76     26.60 o 
   6  10   9       36.03       94.51     27.50 o 
  -8  11   9       60.10       88.75     23.48 o 
  -7  11   9       44.53       80.92     24.45 o 
  -6  11   9       70.80       56.44     23.32 o 
  -5  11   9        0.72      -18.13     21.21 o 
  -4  11   9       17.47        4.01     20.64 o 
  -3  11   9       79.12       30.04     22.75 o 
  -2  11   9      178.63      171.28     24.39 o 
  -1  11   9      251.33      238.62     25.36 o 
   0  11   9      246.41      252.41     18.16 o 
   1  11   9       44.17       43.92     21.68 o 
   2  11   9       35.25       72.76     21.48 o 
   3  11   9       81.78       94.41     24.45 o 
   4  11   9       25.73       18.83     24.22 o 
   5  11   9       34.99       83.90     26.53 o 
  -8  12   9       24.22       -9.90     25.83 o 
  -7  12   9       23.96      -24.69     25.02 o 
  -6  12   9        3.36        0.00     23.89 o 
  -5  12   9        6.41        6.82     21.08 o 
  -4  12   9       28.49       45.23     22.28 o 
  -3  12   9      145.39      137.66     24.52 o 
  -2  12   9       37.53       37.10     22.78 o 
  -1  12   9       31.31       45.13     20.47 o 
   0  12   9        5.31       15.18     14.63 o 
   1  12   9        2.09       34.99     21.68 o 
   2  12   9        3.12       23.55     21.48 o 
   3  12   9        0.01        0.90     24.02 o 
   4  12   9        8.82       24.49     25.06 o 
   5  12   9       15.08        6.19     26.16 o 
  -7  13   9        8.32       35.46     25.79 o 
  -6  13   9      121.71      100.90     27.60 o 
  -5  13   9      235.49      289.14     28.60 o 
  -4  13   9      254.56      231.97     28.03 o 
  -3  13   9       22.25       33.65     22.55 o 
  -2  13   9       71.66       63.39     23.72 o 
  -1  13   9        2.99       -0.80     21.28 o 
   0  13   9      111.85      132.88     50.25 o 
   1  13   9       56.83       79.08     24.35 o 
   2  13   9      135.65      131.54     27.47 o 
   3  13   9        1.74       23.79     23.22 o 
   4  13   9        9.25       31.35     25.59 o 
  -7  14   9       75.12       46.97     27.03 o 
  -6  14   9      118.39       83.10     28.70 o 
  -5  14   9       10.02       54.80     23.02 o 
  -4  14   9       53.35       64.16     23.89 o 
  -3  14   9      157.95      189.15     26.46 o 
  -2  14   9       68.44       44.86     26.16 o 
  -1  14   9       34.27       48.98     23.25 o 
   0  14   9       75.09       91.04     17.59 o 
   1  14   9       12.52        9.97     23.99 o 
   2  14   9        3.40        5.62     23.65 o 
   3  14   9       13.12      -14.82     25.83 o 
   4  14   9      104.73      102.80     29.34 o 
  -6  15   9        3.23      -25.63     25.63 o 
  -5  15   9       29.02       21.28     25.96 o 
  -4  15   9       20.63       21.68     23.28 o 
  -3  15   9      124.78      114.95     28.17 o 
  -2  15   9      412.94      418.40     32.75 o 
  -1  15   9      207.92      270.27     29.54 o 
   0  15   9      346.08      395.36     23.58 o 
   1  15   9        3.08       11.34     23.72 o 
   2  15   9        4.82      -26.93     26.93 o 
   3  15   9       10.63       25.76     26.46 o 
  -5  16   9        0.03      -22.25     25.99 o 
  -4  16   9       11.84      -25.06     25.06 o 
  -3  16   9      103.37      132.58     26.36 o 
  -2  16   9        1.10      -25.96     25.96 o 
  -1  16   9        0.00       -5.82     24.09 o 
   0  16   9       88.00       89.82     26.58 o 
   1  16   9        0.46       52.49     22.98 o 
   2  16   9       13.25      -28.57     28.57 o 
  -4  17   9       84.10       88.45     27.40 o 
  -3  17   9       53.18       93.74     26.76 o 
  -2  17   9        1.18       30.74     24.15 o 
  -1  17   9       39.04       58.04     25.66 o 
   0  17   9        1.07      -18.92     18.92 o 
   1  17   9       99.37       87.78     28.97 o 
  -2  18   9       47.18       68.65     30.18 o 
  -1  18   9       13.26       24.52     24.76 o 
  -9   0  10       32.47       22.58     23.58 o 
  -8   0  10      149.04      211.49     24.55 o 
  -7   0  10       28.28       25.12     22.35 o 
  -6   0  10      251.76      264.38     26.19 o 
  -5   0  10      676.73      720.19     30.94 o 
  -4   0  10       84.46       91.26     19.30 o 
  -3   0  10      556.16      616.11     27.93 o 
  -2   0  10      414.12      462.23     25.49 o 
  -1   0  10      258.76      264.82     22.82 o 
   0   0  10      562.84      569.77     24.27 o 
   1   0  10      548.77      598.62     28.60 o 
   2   0  10        0.55       -8.83     20.87 o 
   3   0  10        6.45       32.75     20.61 o 
   4   0  10      108.52       95.54     24.12 o 
   5   0  10       91.30       74.37     26.93 o 
   6   0  10       81.82      112.50     29.27 o 
  -9   1  10       91.73       74.57     25.32 o 
  -8   1  10        0.55      -21.48     22.92 o 
  -7   1  10      165.73      189.68     25.22 o 
  -6   1  10       13.03       12.21     20.21 o 
  -5   1  10      510.38      591.22     29.20 o 
  -4   1  10       19.38        0.00     18.20 o 
  -3   1  10       23.03        5.15     19.04 o 
  -2   1  10        2.70       -1.34     18.37 o 
  -1   1  10      368.88      393.38     25.02 o 
   0   1  10      118.41      131.24     22.90 o 
   1   1  10      254.82      262.48     24.66 o 
   2   1  10       33.24       -5.89     21.24 o 
   3   1  10      136.08      172.05     23.32 o 
   4   1  10        8.07       38.94     21.91 o 
   5   1  10      135.67      207.81     26.90 o 
   6   1  10        0.37       13.62     26.13 o 
  -9   2  10       88.65       81.59     27.20 o 
  -8   2  10       33.09       44.86     22.05 o 
  -7   2  10      603.76      610.02     34.89 o 
  -6   2  10       48.20        6.89     21.91 o 
  -5   2  10       48.18       58.81     20.21 o 
  -4   2  10        0.03      -19.14     19.14 o 
  -3   2  10       90.35       81.53     18.50 o 
  -2   2  10      158.20      126.05     21.91 o 
  -1   2  10      166.56      201.22     21.61 o 
   0   2  10       39.86       61.11     13.06 o 
   1   2  10       63.10       91.90     19.17 o 
   2   2  10       91.18       78.58     21.11 o 
   3   2  10      242.90      274.62     26.83 o 
   4   2  10       28.39        0.87     24.42 o 
   5   2  10      197.18      214.57     29.04 o 
   6   2  10       16.72       -8.76     26.83 o 
  -9   3  10        5.48      -21.08     25.79 o 
  -8   3  10        5.24       22.61     20.84 o 
  -7   3  10        0.63       34.69     21.85 o 
  -6   3  10        4.66       14.02     21.28 o 
  -5   3  10        1.62      -19.90     19.90 o 
  -4   3  10       57.87       32.28     20.51 o 
  -3   3  10       49.43       73.20     18.10 o 
  -2   3  10        3.43      -13.08     17.36 o 
  -1   3  10       47.01       57.57     17.16 o 
   0   3  10       74.06       83.11     14.35 o 
   1   3  10        4.05      -19.60     19.60 o 
   2   3  10        0.55        3.68     20.11 o 
   3   3  10       23.05       12.51     21.61 o 
   4   3  10       52.49       58.88     22.88 o 
   5   3  10        5.37        9.90     23.55 o 
   6   3  10       11.55      -27.60     27.60 o 
  -9   4  10       76.10       68.61     26.46 o 
  -8   4  10       20.48       29.91     22.08 o 
  -7   4  10      273.65      266.36     26.96 o 
  -6   4  10       14.28       -3.11     21.18 o 
  -5   4  10      162.72      159.67     22.38 o 
  -4   4  10       76.92       53.59     21.14 o 
  -3   4  10      226.23      229.09     22.31 o 
  -2   4  10        0.12       17.20     17.30 o 
  -1   4  10      194.48      197.28     21.31 o 
   0   4  10      175.59      148.94     18.28 o 
   1   4  10       97.32       81.53     20.51 o 
   2   4  10      297.05      286.09     26.39 o 
   3   4  10      179.62      206.31     25.19 o 
   4   4  10        1.20       -7.63     22.82 o 
   5   4  10      169.61      231.83     28.67 o 
   6   4  10        7.06       17.90     27.03 o 
  -9   5  10        6.26      -16.59     25.06 o 
  -8   5  10       95.66       92.16     23.99 o 
  -7   5  10       32.48       96.25     21.78 o 
  -6   5  10       57.51       35.39     21.54 o 
  -5   5  10       11.16       21.98     19.74 o 
  -4   5  10       28.25       24.79     20.17 o 
  -3   5  10       58.42       39.58     19.57 o 
  -2   5  10       64.23       37.77     19.64 o 
  -1   5  10        0.01      -20.24     20.24 o 
   0   5  10      282.77      290.36     26.80 o 
   1   5  10      217.80      201.72     23.69 o 
   2   5  10       17.23       21.54     21.54 o 
   3   5  10       58.02       68.14     22.48 o 
   4   5  10       26.23       -6.99     23.12 o 
   5   5  10       40.35       22.25     27.36 o 
   6   5  10       13.74       -3.08     28.47 o 
  -9   6  10       48.46       37.80     26.26 o 
  -8   6  10       20.22      -20.91     25.42 o 
  -7   6  10       26.51        7.79     23.69 o 
  -6   6  10        0.05        2.48     21.71 o 
  -5   6  10      349.94      388.76     26.76 o 
  -4   6  10       43.78       25.42     19.30 o 
  -3   6  10      446.18      454.40     27.33 o 
  -2   6  10      599.33      561.42     30.18 o 
  -1   6  10       45.14       30.51     20.21 o 
   0   6  10      101.24      109.76     16.63 o 
   1   6  10       68.37       82.13     21.51 o 
   2   6  10        1.49      -12.55     22.15 o 
   3   6  10        0.17      -22.78     22.78 o 
   4   6  10      126.33      118.12     26.43 o 
   5   6  10       47.82       26.50     26.50 o 
   6   6  10      146.11      135.49     31.65 o 
  -9   7  10       23.14       -1.00     24.96 o 
  -8   7  10       12.09       -9.30     23.79 o 
  -7   7  10        6.77       38.20     22.38 o 
  -6   7  10        2.35        3.35     20.84 o 
  -5   7  10      104.94       98.55     23.75 o 
  -4   7  10       14.75      -10.74     21.51 o 
  -3   7  10       37.70       60.95     20.71 o 
  -2   7  10        2.60       -1.47     20.44 o 
  -1   7  10      165.95      143.88     24.09 o 
   0   7  10        8.75       21.39     13.74 o 
   1   7  10      133.06      134.28     23.25 o 
   2   7  10       19.84       41.98     21.44 o 
   3   7  10       24.50        6.86     23.89 o 
   4   7  10        4.26       -5.49     23.75 o 
   5   7  10       46.36       53.22     26.83 o 
  -8   8  10        9.83        6.66     24.02 o 
  -7   8  10      276.40      293.79     29.44 o 
  -6   8  10        1.34       33.89     21.21 o 
  -5   8  10       53.83       39.27     21.54 o 
  -4   8  10        0.76       19.74     20.98 o 
  -3   8  10        0.07       21.78     19.50 o 
  -2   8  10      269.28      270.64     25.56 o 
  -1   8  10      207.10      260.20     22.55 o 
   0   8  10      117.16      109.06     16.65 o 
   1   8  10        0.13      -22.08     22.08 o 
   2   8  10       79.58       53.16     24.12 o 
   3   8  10      312.81      280.64     29.37 o 
   4   8  10       62.34       19.67     27.67 o 
   5   8  10      224.91      255.08     31.55 o 
  -8   9  10        0.06        5.89     23.28 o 
  -7   9  10       16.48       40.85     22.75 o 
  -6   9  10       20.59       51.79     21.24 o 
  -5   9  10        0.08        5.89     22.05 o 
  -4   9  10       61.51       26.93     22.71 o 
  -3   9  10       21.91       32.92     21.01 o 
  -2   9  10        1.68      -19.30     21.34 o 
  -1   9  10       70.41       81.76     22.95 o 
   0   9  10       56.75       76.66     15.11 o 
   1   9  10       36.13       49.04     22.48 o 
   2   9  10       14.63       19.77     22.92 o 
   3   9  10       13.49       -2.71     23.48 o 
   4   9  10        0.85       -6.76     25.26 o 
   5   9  10        6.34       -3.04     27.73 o 
  -8  10  10       25.46       19.94     25.06 o 
  -7  10  10       53.82       30.58     26.23 o 
  -6  10  10       16.85       47.87     22.15 o 
  -5  10  10       66.61       48.31     24.55 o 
  -4  10  10       61.08       87.08     22.75 o 
  -3  10  10      164.42      191.72     25.42 o 
  -2  10  10      118.22      118.63     24.29 o 
  -1  10  10        8.43       34.09     20.91 o 
   0  10  10      256.86      260.19     49.43 o 
   1  10  10       38.07       27.97     23.22 o 
   2  10  10       97.88      107.89     26.16 o 
   3  10  10       26.88       36.33     24.69 o 
   4  10  10        0.22      -27.93     27.93 o 
  -7  11  10        0.90       52.15     23.89 o 
  -6  11  10       87.41       99.86     25.63 o 
  -5  11  10        6.43       26.83     22.55 o 
  -4  11  10      207.95      222.63     28.13 o 
  -3  11  10        3.85        9.50     22.35 o 
  -2  11  10        1.15       22.58     22.25 o 
  -1  11  10       41.69       40.65     24.99 o 
   0  11  10      344.56      345.86     48.93 o 
   1  11  10        6.96       15.76     21.54 o 
   2  11  10        6.85       -7.36     24.49 o 
   3  11  10       12.64       21.21     25.73 o 
   4  11  10       68.97       66.51     28.44 o 
  -7  12  10       25.82       42.65     26.80 o 
  -6  12  10      119.31      182.09     28.23 o 
  -5  12  10       38.28       19.47     25.26 o 
  -4  12  10       13.52      -14.59     25.19 o 
  -3  12  10       28.84      -19.84     24.89 o 
  -2  12  10      654.68      653.45     35.96 o 
  -1  12  10        2.45      -24.89     24.89 o 
   0  12  10       91.43       97.62     18.06 o 
   1  12  10       21.11       26.43     24.05 o 
   2  12  10        7.99      -20.87     25.76 o 
   3  12  10        0.55      -27.13     27.13 o 
   4  12  10       63.56       53.83     28.90 o 
  -6  13  10        1.71       30.58     24.05 o 
  -5  13  10        0.07       15.39     24.55 o 
  -4  13  10      151.56      144.75     29.31 o 
  -3  13  10       32.77       19.60     24.76 o 
  -2  13  10       12.14       23.28     25.93 o 
  -1  13  10       46.17       67.78     25.36 o 
   0  13  10       14.90       37.74     16.75 o 
   1  13  10       11.33       18.97     24.86 o 
   2  13  10       28.27       53.12     25.89 o 
   3  13  10        5.84       -2.04     26.19 o 
  -6  14  10        0.20        9.53     25.96 o 
  -5  14  10       19.93       44.93     24.32 o 
  -4  14  10        6.50      -22.45     26.53 o 
  -3  14  10        4.91       21.44     23.85 o 
  -2  14  10       13.24       38.84     24.89 o 
  -1  14  10       11.75        6.72     24.66 o 
   0  14  10       71.37       62.43     18.75 o 
   1  14  10        9.30       47.17     24.86 o 
   2  14  10      140.10      129.73     30.04 o 
  -5  15  10       11.32      -27.33     27.33 o 
  -4  15  10        7.52       45.63     24.12 o 
  -3  15  10       22.89       20.04     26.43 o 
  -2  15  10        0.06        9.10     25.89 o 
  -1  15  10        6.23        6.02     25.09 o 
   0  15  10        0.45        8.50     17.32 o 
   1  15  10        1.55       28.67     25.59 o 
  -3  16  10        0.14       32.32     25.12 o 
  -2  16  10       46.63       64.30     28.84 o 
  -1  16  10        1.14       49.24     24.45 o 
   0  16  10        6.70       12.27     18.61 o 
  -9   1  11       15.75       11.14     26.26 o 
  -8   1  11      232.42      266.16     29.00 o 
  -7   1  11       67.13       64.23     24.96 o 
  -6   1  11      407.43      388.06     29.91 o 
  -5   1  11        6.96       -6.46     21.21 o 
  -4   1  11      194.90      205.20     23.15 o 
  -3   1  11       60.42       73.06     20.41 o 
  -2   1  11      168.81      163.92     22.21 o 
  -1   1  11      187.43      177.54     24.25 o 
   0   1  11      120.03       75.39     15.73 o 
   1   1  11      270.80      262.94     27.23 o 
   2   1  11       41.73       45.13     24.15 o 
   3   1  11        1.76       18.23     21.11 o 
   4   1  11       37.03       -9.27     27.33 o 
   5   1  11        0.29      -20.64     27.90 o 
  -9   2  11       13.72       30.64     25.39 o 
  -8   2  11        9.99      -13.08     23.65 o 
  -7   2  11       52.04       32.25     23.18 o 
  -6   2  11       73.75       46.00     24.82 o 
  -5   2  11       63.00       28.37     22.82 o 
  -4   2  11        0.90      -21.98     21.98 o 
  -3   2  11      112.03      105.48     23.25 o 
  -2   2  11        7.71        5.39     20.14 o 
  -1   2  11       42.26       32.72     20.94 o 
   0   2  11      236.83      202.30     17.20 o 
   1   2  11       36.36       10.97     22.31 o 
   2   2  11       56.50       56.34     23.15 o 
   3   2  11       56.28       20.98     25.39 o 
   4   2  11       36.49       61.39     25.63 o 
   5   2  11       60.36       -9.87     30.34 o 
  -8   3  11       43.69       21.68     24.42 o 
  -7   3  11       34.32       19.00     25.96 o 
  -6   3  11      418.93      430.91     31.95 o 
  -5   3  11      284.56      304.26     27.06 o 
  -4   3  11      524.04      512.47     30.51 o 
  -3   3  11      330.46      328.41     25.29 o 
  -2   3  11        6.02       -7.73     20.74 o 
  -1   3  11       18.72       53.26     18.87 o 
   0   3  11       96.16      122.97     27.97 o 
   1   3  11        0.30       28.40     21.08 o 
   2   3  11       35.46       33.42     22.15 o 
   3   3  11      166.53      178.64     27.13 o 
   4   3  11       19.34      -15.96     27.36 o 
   5   3  11       10.12       21.78     27.26 o 
  -8   4  11        4.43       41.95     23.22 o 
  -7   4  11        6.08        4.55     22.68 o 
  -6   4  11       96.10       99.32     24.45 o 
  -5   4  11      104.37      103.07     25.42 o 
  -4   4  11        0.79      -21.04     21.04 o 
  -3   4  11       98.51      118.39     22.45 o 
  -2   4  11      240.59      232.07     25.09 o 
  -1   4  11       76.01       83.87     22.08 o 
   0   4  11       83.14       59.40     15.65 o 
   1   4  11        8.20      -21.41     21.41 o 
   2   4  11       86.38       84.74     25.12 o 
   3   4  11       11.97      -25.29     25.29 o 
   4   4  11       23.25       50.18     25.86 o 
   5   4  11       46.54       39.01     28.60 o 
  -8   5  11      212.05      234.91     30.18 o 
  -7   5  11       76.10      103.97     24.92 o 
  -6   5  11      227.90      234.51     27.60 o 
  -5   5  11       16.06       31.85     22.45 o 
  -4   5  11       30.64       76.37     18.83 o 
  -3   5  11        4.34       -3.14     20.94 o 
  -2   5  11      118.59       97.82     23.02 o 
  -1   5  11      313.73      317.87     27.70 o 
   0   5  11      233.20      229.94     23.57 o 
   1   5  11       68.09      110.70     22.68 o 
   2   5  11       18.24       -1.77     24.86 o 
   3   5  11       20.78       76.01     24.55 o 
   4   5  11      214.18      248.89     31.11 o 
   5   5  11       12.06       19.34     27.36 o 
  -8   6  11       15.75      -23.58     25.56 o 
  -7   6  11       10.54       -4.75     24.59 o 
  -6   6  11        2.03      -23.38     23.38 o 
  -5   6  11       12.80       28.20     20.81 o 
  -4   6  11        0.79       11.57     21.11 o 
  -3   6  11       98.38      111.20     23.92 o 
  -2   6  11       71.63       38.57     23.42 o 
  -1   6  11       21.24       -6.59     21.44 o 
   0   6  11        1.10       28.91     14.99 o 
   1   6  11       22.04        8.36     23.05 o 
   2   6  11       37.66       49.11     24.12 o 
   3   6  11        0.03       -4.65     24.62 o 
   4   6  11        3.11       89.02     25.42 o 
  -8   7  11      123.81      143.98     28.34 o 
  -7   7  11       14.70      -24.86     24.86 o 
  -6   7  11      101.24       59.11     26.09 o 
  -5   7  11       87.01      126.99     23.08 o 
  -4   7  11      172.25      152.11     25.32 o 
  -3   7  11        4.54      -22.85     22.85 o 
  -2   7  11      489.06      490.63     31.55 o 
  -1   7  11       57.27       20.14     22.31 o 
   0   7  11        0.22        7.89     14.90 o 
   1   7  11      101.36      102.84     25.09 o 
   2   7  11        3.49        6.22     23.72 o 
   3   7  11       23.79       38.67     25.36 o 
   4   7  11        0.31       14.99     25.49 o 
  -7   8  11       11.86       13.75     24.86 o 
  -6   8  11       41.96       19.87     24.66 o 
  -5   8  11       46.56       59.25     22.35 o 
  -4   8  11       44.51        6.09     24.49 o 
  -3   8  11       13.43        8.60     22.31 o 
  -2   8  11       27.48       45.03     23.55 o 
  -1   8  11      118.25       81.12     25.56 o 
   0   8  11      290.19      302.93     20.49 o 
   1   8  11        1.90      -24.35     24.35 o 
   2   8  11        0.63       36.83     23.79 o 
   3   8  11       33.78       38.67     25.86 o 
   4   8  11        7.49      -26.60     26.60 o 
  -7   9  11        2.22        4.98     25.22 o 
  -6   9  11      210.26      235.98     29.61 o 
  -5   9  11        5.21       16.63     22.15 o 
  -4   9  11      324.30      349.52     29.57 o 
  -3   9  11      356.45      335.84     30.51 o 
  -2   9  11        0.01       24.96     22.68 o 
  -1   9  11      100.22      118.36     24.35 o 
   0   9  11       27.18       40.41     16.16 o 
   1   9  11        9.69       29.00     24.29 o 
   2   9  11       40.75       49.21     24.49 o 
   3   9  11        4.78      -23.69     26.80 o 
  -7  10  11        2.19      -26.76     26.76 o 
  -6  10  11       16.37       62.83     25.93 o 
  -5  10  11       30.75       47.00     23.85 o 
  -4  10  11        7.96       34.26     23.05 o 
  -3  10  11        8.77       38.50     22.28 o 
  -2  10  11       35.32       16.56     24.66 o 
  -1  10  11       33.16       37.70     25.09 o 
   0  10  11        1.21        1.14     25.22 o 
   1  10  11       20.98       -4.72     25.99 o 
   2  10  11       21.00       12.65     25.09 o 
   3  10  11       57.90       74.20     26.53 o 
  -6  11  11      144.28      184.93     30.64 o 
  -5  11  11        3.54      -21.38     25.53 o 
  -4  11  11      113.20       84.17     26.93 o 
  -3  11  11       15.73        2.84     25.59 o 
  -2  11  11       10.45        0.90     25.36 o 
  -1  11  11       90.95       65.60     26.39 o 
   0  11  11        0.66      -17.55     17.55 o 
   1  11  11       36.72       80.79     25.02 o 
   2  11  11       46.69       71.12     25.56 o 
  -5  12  11        2.85      -15.99     25.32 o 
  -4  12  11       22.41       35.63     26.03 o 
  -3  12  11        0.49       41.18     23.22 o 
  -2  12  11        1.90       15.66     22.85 o 
  -1  12  11       26.25       -2.98     26.16 o 
   0  12  11        1.76        8.92     17.65 o 
   1  12  11        2.09       52.66     24.92 o 
   2  12  11       12.47       -8.30     27.60 o 
  -4  13  11       67.27       63.46     27.03 o 
  -3  13  11        1.83        5.12     25.69 o 
  -2  13  11      271.55      243.78     33.39 o 
  -1  13  11        5.48       -1.04     26.39 o 
   0  13  11        0.06      -12.25     18.52 o 
   1  13  11       62.09       24.69     27.83 o 
  -3  14  11       17.12        6.36     27.26 o 
  -2  14  11        0.23       37.90     24.89 o 
  -1  14  11       48.45        6.32     27.16 o 
  -7   0  12      209.21      238.92     30.11 o 
  -6   0  12       31.63       48.54     24.92 o 
  -5   0  12       33.40       12.51     24.22 o 
  -4   0  12      419.47      451.19     31.81 o 
  -3   0  12        6.46      -21.74     21.74 o 
  -2   0  12       51.52       48.64     23.22 o 
  -1   0  12      148.61      130.17     24.32 o 
   0   0  12       59.18       76.01     18.53 o 
   1   0  12        0.45      -24.72     24.72 o 
   2   0  12      113.71      132.24     29.00 o 
   3   0  12       95.32      145.49     29.04 o 
  -7   1  12        0.09       -3.85     24.76 o 
  -6   1  12      199.29      227.18     29.57 o 
  -5   1  12        1.02        0.87     22.68 o 
  -4   1  12       32.30       59.81     22.98 o 
  -3   1  12        4.31       28.77     21.44 o 
  -2   1  12      133.06      163.62     24.69 o 
  -1   1  12       32.46       57.21     21.91 o 
   0   1  12       78.89      102.43     17.15 o 
   1   1  12       36.91       12.28     24.45 o 
   2   1  12      134.98      115.28     29.37 o 
   3   1  12        7.49       42.72     25.32 o 
  -7   2  12      110.44      138.23     28.74 o 
  -6   2  12        0.98       -3.75     23.32 o 
  -5   2  12      177.90      178.07     27.80 o 
  -4   2  12       41.38       50.55     24.12 o 
  -3   2  12        3.22        6.79     21.81 o 
  -2   2  12      163.47      150.88     26.53 o 
  -1   2  12       13.49       44.73     21.85 o 
   0   2  12      193.28      230.97     25.41 o 
   1   2  12       88.44       88.18     25.76 o 
   2   2  12        0.79       17.63     25.59 o 
   3   2  12       74.98      110.03     26.26 o 
  -7   3  12       12.41      -21.71     25.22 o 
  -6   3  12        2.85       21.78     25.42 o 
  -5   3  12        0.48       -5.42     23.08 o 
  -4   3  12       52.60       43.15     22.48 o 
  -3   3  12       37.47       37.00     23.65 o 
  -2   3  12       21.64        2.58     23.35 o 
  -1   3  12        0.06      -23.25     23.25 o 
   0   3  12        0.12        2.36     18.78 o 
   1   3  12        0.01      -11.61     24.42 o 
   2   3  12        6.83       22.48     24.89 o 
   3   3  12        2.20      -28.34     28.34 o 
  -7   4  12       31.25        3.98     25.89 o 
  -6   4  12        8.35       -8.63     23.58 o 
  -5   4  12       15.93       19.20     23.45 o 
  -4   4  12        3.94      -13.38     23.62 o 
  -3   4  12        9.89       27.03     22.78 o 
  -2   4  12       87.22      107.79     25.53 o 
  -1   4  12       13.04        7.96     23.42 o 
   0   4  12      211.60      226.63     19.93 o 
   1   4  12      169.27      136.52     28.40 o 
   2   4  12       24.59       48.27     25.99 o 
   3   4  12        1.60       -5.92     27.23 o 
  -7   5  12       14.57       -2.98     26.90 o 
  -6   5  12       43.96       48.64     24.82 o 
  -5   5  12        4.47      -23.35     23.35 o 
  -4   5  12       26.35       42.42     23.12 o 
  -3   5  12       18.37       21.28     23.62 o 
  -2   5  12       50.65       72.69     24.35 o 
  -1   5  12      239.80      238.16     27.10 o 
   0   5  12       27.40       18.04     27.60 o 
   1   5  12       11.21        4.65     25.29 o 
   2   5  12        0.22       23.92     24.49 o 
   3   5  12       21.74       23.08     27.26 o 
  -7   6  12      104.28      127.26     27.36 o 
  -6   6  12        7.07      -26.50     26.50 o 
  -5   6  12       16.50       63.26     23.72 o 
  -4   6  12      196.52      242.91     28.74 o 
  -3   6  12       79.81       75.94     24.32 o 
  -2   6  12        3.09       21.04     23.28 o 
  -1   6  12      108.17      135.22     26.83 o 
   0   6  12       84.35       68.92     18.66 o 
   1   6  12        6.99      -15.82     25.12 o 
   2   6  12      309.10      319.88     32.68 o 
   3   6  12       53.43       40.75     27.30 o 
  -6   7  12       74.58       55.50     28.07 o 
  -5   7  12        3.36       52.96     24.52 o 
  -4   7  12        8.40       23.52     23.38 o 
  -3   7  12        0.01      -11.11     23.58 o 
  -2   7  12       38.26       30.88     26.03 o 
  -1   7  12        1.44      -24.76     24.76 o 
   0   7  12       46.86       34.43     17.74 o 
   1   7  12       25.21       11.41     26.13 o 
   2   7  12       45.57       39.78     27.53 o 
  -6   8  12        0.23       22.65     25.09 o 
  -5   8  12       28.79       24.55     26.80 o 
  -4   8  12       10.73       21.18     24.32 o 
  -3   8  12       36.32       64.93     25.09 o 
  -2   8  12      180.02      219.86     29.81 o 
  -1   8  12      120.60      123.54     26.96 o 
   0   8  12      231.83      254.33     21.43 o 
   1   8  12       84.05       79.82     27.40 o 
   2   8  12       20.31       11.17     26.56 o 
  -5   9  12        1.90       16.09     24.92 o 
  -4   9  12        7.19       -1.00     24.45 o 
  -3   9  12        0.01       36.30     23.32 o 
  -2   9  12        8.09        3.95     24.99 o 
  -1   9  12       49.14       36.40     25.86 o 
   0   9  12        1.15      -13.26     18.72 o 
   1   9  12        6.91       10.97     25.63 o 
  -5  10  12        1.40       40.34     24.35 o 
  -4  10  12       15.66       10.10     26.39 o 
  -3  10  12       95.82       80.52     26.83 o 
  -2  10  12      106.91      106.45     29.10 o 
  -1  10  12       29.33       12.14     26.80 o 
   0  10  12       56.26       50.70     18.94 o 
   1  10  12      131.87      118.86     30.21 o 
  -3  11  12       10.45       44.59     24.49 o 
  -2  11  12        3.88      -27.20     27.20 o 
  -1  11  12      182.22      199.98     29.57 o 
   0  11  12        8.46       36.86     21.83 o 
  -6   1  13       61.60       79.18     28.60 o 
  -5   1  13       37.72       47.54     25.16 o 
  -4   1  13       23.11        1.87     25.76 o 
  -3   1  13      117.61      115.55     27.23 o 
  -2   1  13      106.85       80.62     28.57 o 
  -1   1  13      298.91      346.61     32.55 o 
   0   1  13      226.11      227.90     40.11 o 
   1   1  13      136.61       87.48     31.08 o 
  -5   2  13        0.14      -24.82     24.82 o 
  -4   2  13       33.90       44.59     26.09 o 
  -3   2  13        7.44        9.53     24.92 o 
  -2   2  13       83.73      109.16     26.63 o 
  -1   2  13      147.20      140.60     28.64 o 
   0   2  13        2.56        3.40     18.86 o 
   1   2  13       93.51       84.84     29.14 o 
  -5   3  13      150.21      194.57     27.97 o 
  -4   3  13       50.92       34.22     27.70 o 
  -3   3  13        1.68       -4.78     25.29 o 
  -2   3  13        0.07       13.68     24.45 o 
  -1   3  13        0.16       32.01     23.35 o 
   0   3  13       28.73       28.12     18.55 o 
   1   3  13      301.80      269.77     34.42 o 
  -5   4  13        3.75       12.04     25.42 o 
  -4   4  13       71.26      104.81     26.73 o 
  -3   4  13       86.53      112.70     26.90 o 
  -2   4  13       33.74        9.90     26.39 o 
  -1   4  13        2.17       59.08     23.75 o 
   0   4  13       25.58       13.77     30.59 o 
   1   4  13        4.49       52.96     26.50 o 
  -5   5  13        0.38       37.74     25.26 o 
  -4   5  13      100.01       12.98     27.87 o 
  -3   5  13        5.47       10.81     24.15 o 
  -2   5  13      100.31      129.06     27.57 o 
  -1   5  13       50.65       19.00     27.80 o 
   0   5  13      146.28      189.46     20.75 o 
  -4   6  13        7.54      -27.70     27.70 o 
  -3   6  13        7.70       22.08     25.86 o 
  -2   6  13        5.47      -15.19     26.16 o 
  -1   6  13        0.16       30.44     25.29 o 
   0   6  13        5.37       23.34     18.57 o 
  -3   7  13       24.58       19.54     26.90 o 
  -2   7  13        0.16       23.85     25.76 o 
  -1   7  13        6.34       37.23     27.93 o 
                                                 
